# Supplementary material for: Evaluation of Specimen Types for Pima CD4 Point-of-Care Testing: Advantages of Fingerstick Blood Collection into an EDTA Microtube
Source: PLoS One. 2018 Aug 23;13(8):e0202018. doi: 10.1371/journal.pone.0202018 (PMC6107158; doi:10.1371/journal.pone.0202018)
Supplement: S1 File — (XLSX) [file pone.0202018.s003.xlsx]

## Sheet: working DataBase 
STUDY ID	Pima-V	Pima-D	Pima-M	Pima-NHLQAT	FACSCALIB	REMARKS	FACSCALIBURTESTEDBY	TECHNICIANINITIALS	NHLQATCRESULTSDATE	NHLQATCPIMAOPERATOR	PIMATECHNICIANINITIALS	PIMATESTID	PIMADEVICE	NDIRECTFINGERPRICKSAMPLEDTIMECO	DeviceNhlqATC
10003	230	247	334	230	290		DOTTO BAKARI KALOVYA	DOTTO BAKARI KALOVYA	2011-10-17	SALUM KASSIM NYANGA	SALUM KASSIM NYANGA	253	1392	13:35:00
10004	662	715	612	648	646		DOTTO BAKARI KALOVYA	DOTTO BAKARI KALOVYA	2011-10-06	SALUM KASSIM NYANGA	SALUM KASSIM NYANGA	143	1408	10:58:00	001392
10005	54	85	61	103	53		DOTTO BAKARI KALOVYA	DOTTO BAKARI KALOVYA	2011-09-29	SALUM KASSIM NYANGA	SALUM KASSIM NYANGA	71	1408	12:50:00	001399
10006	269	223	319	324	371		DOTTO BAKARI KALOVYA	DOTTO BAKARI KALOVYA	2011-10-06	SALUM KASSIM NYANGA	SALUM KASSIM NYANGA	150		14:17:00	001392
10007	519	638	367	621	628		DOTTO BAKARI KALOVYA	DOTTO BAKARI KALOVYA	2011-09-28	SALUM KASSIM NYANGA	SALUM KASSIM NYANGA	49	1399	11:49:00
10008	866	936	838	888	964		DOTTO BAKARI KALOVYA	DOTTO BAKARI KALOVYA	2011-10-27	SALUM KASSIM NYANGA	SALUM KASSIM NYANGA	242		08:28:00	001403
10009	458	227	508	578	541		DOTTO BAKARI KALOVYA	DOTTO BAKARI KALOVYA	2011-10-12	SALUM KASSIM NYANGA	SALUM KASSIM NYANGA	212	1408	10:00:00	001408
10010	143	204	192	205	196		DOTTO BAKARI KALOVYA	DOTTO BAKARI KALOVYA	2011-10-05	SALUM KASSIM NYANGA	SALUM KASSIM NYANGA	136	1399	12:30:00	001399
10011	97	80	70	90	100				2011-10-21	SALUM KASSIM NYANGA	SALUM KASSIM NYANGA	337		09:51:00	001399
10012	370	405	444	437	483		DOTTO BAKARI KALOVYA	DOTTO BAKARI KALOVYA	2011-09-29	SALUM KASSIM NYANGA	SALUM KASSIM NYANGA	57	1399	12:31:00	001399
10013	199	293	285	264	319				2011-10-25	SALUM KASSIM NYANGA	SALUM KASSIM NYANGA	364		11:36:00	001408
10014	658	791	655	711			DOTTO BAKARI KALOVYA	DOTTO BAKARI KALOVYA	2011-10-19	SALUM KASSIM NYANGA	SALUM KASSIM NYANGA	295		09:30:00	001399
10015	411	514	484	551	675		DOTTO BAKARI KALOVYA	DOTTO BAKARI KALOVYA	2011-09-29	SALUM KASSIM NYANGA	SALUM KASSIM NYANGA	74	1408	13:52:00	001399
10016	432	528	317	512	544		DOTTO BAKARI KALOVYA	DOTTO BAKARI KALOVYA	2011-10-17	SALUM KASSIM NYANGA	SALUM KASSIM NYANGA	269		10:16:00	001408
10017	237	383	179	269	358		DOTTO BAKARI KALOVYA	DOTTO BAKARI KALOVYA	2011-09-28	SALUM KASSIM NYANGA	SALUM KASSIM NYANGA	46	1408	13:00:00	001399
10018	177	206	217	195	205		DOTTO BAKARI KALOVYA	DOTTO BAKARI KALOVYA	2011-10-25	SALUM KASSIM NYANGA	SALUM KASSIM NYANGA	360		12:17:00	001408
10019	438	507	455	555	584		DOTTO BAKARI KALOVYA	DOTTO BAKARI KALOVYA						09:52:00
10020	325	331	364	368	423		DOTTO BAKARI KALOVYA	DOTTO BAKARI KALOVYA	2011-11-01	SALUM KASSIM NYANGA	SALUM KASSIM NYANGA	414		10:26:00	001399
10021	254	296	219	288	277		DOTTO BAKARI KALOVYA	DOTTO BAKARI KALOVYA	2011-10-11	SALUM KASSIM NYANGA	SALUM KASSIM NYANGA	67		12:51:00	001403
10022	759		853	689	946		DOTTO BAKARI KALOVYA	DOTTO BAKARI KALOVYA	2011-09-28	SALUM KASSIM NYANGA	SALUM KASSIM NYANGA	42	1399	11:22:00	001399
10023	416	452	436	425			DOTTO BAKARI KALOVYA	DOTTO BAKARI KALOVYA	2011-10-27	SALUM KASSIM NYANGA	SALUM KASSIM NYANGA	381		11:33:00	001399
10024	473	642	544	554									1403
10025	409		372	409			DOTTO BAKARI KALOVYA	DOTTO BAKARI KALOVYA	2011-10-21	SALUM KASSIM NYANGA	SALUM KASSIM NYANGA	337		11:32:00	001408
10026	235	241	306	356	313		DOTTO BAKARI KALOVYA	DOTTO BAKARI KALOVYA	2011-10-28	SALUM KASSIM NYANGA	SALUM KASSIM NYANGA	268		10:02:00	001403
10027	411	392	458	580	488		DOTTO BAKARI KALOVYA	DOTTO BAKARI KALOVYA	2011-10-28	SALUM KASSIM NYANGA	SALUM KASSIM NYANGA	395		08:58:00	001408
10028			15	35	13		DOTTO BAKARI KALOVYA	DOTTO BAKARI KALOVYA	2011-10-17	SALUM KASSIM NYANGA	SALUM KASSIM NYANGA	260		11:55:00	001392
10029	3		18	36	6		DOTTO BAKARI KALOVYA	DOTTO BAKARI KALOVYA	2011-09-29	SALUM KASSIM NYANGA	SALUM KASSIM NYANGA	69	1392	14:05:00	001399
10030	263	254	303	265	266		DOTTO BAKARI KALOVYA	DOTTO BAKARI KALOVYA	2011-10-13	JACOB LUSEKELO	JACOB LUSEKELO	230	1403	12:19:00	001399
10031	445	403	519	471	442		DOTTO BAKARI KALOVYA	DOTTO BAKARI KALOVYA	2011-10-05	SALUM KASSIM NYANGA	SALUM KASSIM NYANGA	148	1399	13:28:00	001399
10032	272	206	297	326	279		DOTTO BAKARI KALOVYA	DOTTO BAKARI KALOVYA	2011-10-25	SALUM KASSIM NYANGA	SALUM KASSIM NYANGA	359		09:31:00	001408
10033	275	155		134	126
10034	100	183	118	130	129		DOTTO BAKARI KALOVYA	DOTTO BAKARI KALOVYA	2011-10-19	SALUM KASSIM NYANGA	SALUM KASSIM NYANGA	164	1408	10:50:00	001403
10035	252		235	322	258		DOTTO BAKARI KALOVYA	DOTTO BAKARI KALOVYA	2011-10-21	SALUM KASSIM NYANGA	SALUM KASSIM NYANGA	327		11:52:00	001399
10036	460	453	531	527	540		DOTTO BAKARI KALOVYA	DOTTO BAKARI KALOVYA	2011-10-05	SALUM KASSIM NYANGA	SALUM KASSIM NYANGA	126	1408	11:05:00	001392
10037	615		816	697	720		DOTTO BAKARI KALOVYA	DOTTO BAKARI KALOVYA	2011-10-28	SALUM KASSIM NYANGA	SALUM KASSIM NYANGA	263		14:33:00	001403
10038	263	260	297	301	263		DOTTO BAKARI KALOVYA	DOTTO BAKARI KALOVYA	2011-10-20	SALUM KASSIM NYANGA	SALUM KASSIM NYANGA	172	1403	14:10:00
10039	605	625	639	514	675		DOTTO BAKARI KALOVYA	DOTTO BAKARI KALOVYA	2011-10-13	JACOB LUSEKELO	JACOB LUSEKELO	232	1408	12:14:00	001408
10040	523	725	739	557	528		DOTTO BAKARI KALOVYA	DOTTO BAKARI KALOVYA	2011-10-07	SALUM KASSIM NYANGA	SALUM KASSIM NYANGA	176	1392	10:15:00	001408
10041	544	389	451	579	498		DOTTO BAKARI KALOVYA	DOTTO BAKARI KALOVYA	2011-10-27	SALUM KASSIM NYANGA	SALUM KASSIM NYANGA	361		10:44:00	001392
10042	104	88	108	130			DOTTO BAKARI KALOVYA	DOTTO BAKARI KALOVYA	2011-10-20	SALUM KASSIM NYANGA	SALUM KASSIM NYANGA	310	1392	11:43:00	001399
10043	291	278	351	428	347		DOTTO BAKARI KALOVYA	DOTTO BAKARI KALOVYA	2011-10-07	SALUM KASSIM NYANGA	SALUM KASSIM NYANGA	167	1399	12:36:00	001399
10044	170	212	187	295	154		DOTTO BAKARI KALOVYA	DOTTO BAKARI KALOVYA	2011-10-25	SALUM KASSIM NYANGA	SALUM KASSIM NYANGA	353		14:16:00	001399
10045	367	355	293	345	279		DOTTO BAKARI KALOVYA	DOTTO BAKARI KALOVYA	2011-10-19	SALUM KASSIM NYANGA	SALUM KASSIM NYANGA	304	1408	12:37:00	001408
10046	461	548	621	635	514		DOTTO BAKARI KALOVYA	DOTTO BAKARI KALOVYA	2011-10-28	SALUM KASSIM NYANGA	SALUM KASSIM NYANGA	380		14:43:00	001392
10047	503	542	514	530	486		DOTTO BAKARI KALOVYA	DOTTO BAKARI KALOVYA	2011-10-26	SALUM KASSIM NYANGA	SALUM KASSIM NYANGA	372		09:43:00	001408
10048	384	318	413	425	430		DOTTO BAKARI KALOVYA	DOTTO BAKARI KALOVYA	2011-09-29	SALUM KASSIM NYANGA	SALUM KASSIM NYANGA	52		09:28:00	001408
10049	1002	1180	979	1255	1080		DOTTO BAKARI KALOVYA	DOTTO BAKARI KALOVYA	2011-10-04	SALUM KASSIM NYANGA	SALUM KASSIM NYANGA	123	1399	10:10:00	001399
10050	506		406	482	511		DOTTO BAKARI KALOVYA	DOTTO BAKARI KALOVYA	2011-10-07	SALUM KASSIM NYANGA	SALUM KASSIM NYANGA	166	1392	11:23:00	001408
10051	883	1129	889	887	888		DOTTO BAKARI KALOVYA	DOTTO BAKARI KALOVYA	2011-10-03	SALUM KASSIM NYANGA	SALUM KASSIM NYANGA	97	1392	11:52:00	001408
10052	574	512		534	591		DOTTO BAKARI KALOVYA	DOTTO BAKARI KALOVYA	2011-10-10	SALUM KASSIM NYANGA	SALUM KASSIM NYANGA	173		11:12:00	001392
10053	627	671	683	772	783		DOTTO BAKARI KALOVYA	DOTTO BAKARI KALOVYA	2011-10-28	SALUM KASSIM NYANGA	SALUM KASSIM NYANGA	400		10:13:00	001408
10054		705	701	477	688		DOTTO BAKARI KALOVYA	DOTTO BAKARI KALOVYA	2011-09-27	SALUM KASSIM NYANGA	SALUM KASSIM NYANGA	19	1392	09:32:00
10055	405	380	458	475	444		DOTTO BAKARI KALOVYA	DOTTO BAKARI KALOVYA	2011-10-12	JACOB LUSEKELO	JACOB LUSEKELO	210		11:38:00	001392
10056	238	270	194	229	269		DOTTO BAKARI KALOVYA	DOTTO BAKARI KALOVYA	2011-10-21	SALUM KASSIM NYANGA	SALUM KASSIM NYANGA	332		10:20:00	001399
10057	431	353	569	457	550		DOTTO BAKARI KALOVYA	DOTTO BAKARI KALOVYA	2011-10-10	SALUM KASSIM NYANGA	SALUM KASSIM NYANGA	186	1392	11:07:00	001399
10058	646			583	777		DOTTO BAKARI KALOVYA	DOTTO BAKARI KALOVYA	2011-10-28	SALUM KASSIM NYANGA	SALUM KASSIM NYANGA	258		09:38:00	001403
10059	157	151	178	179	148		DOTTO BAKARI KALOVYA	DOTTO BAKARI KALOVYA	2011-10-17	SALUM KASSIM NYANGA	SALUM KASSIM NYANGA	253		10:53:00	001392
10060	378	163	363	440	440		DOTTO BAKARI KALOVYA	DOTTO BAKARI KALOVYA	2011-10-17	SALUM KASSIM NYANGA	SALUM KASSIM NYANGA	251	1399	11:14:00	001392
10061	532	591	709	509	582		DOTTO BAKARI KALOVYA	DOTTO BAKARI KALOVYA	2011-10-06	SALUM KASSIM NYANGA	SALUM KASSIM NYANGA	155	1408	09:54:00	001399
10062	352	347	351	363	368		DOTTO BAKARI KALOVYA	DOTTO BAKARI KALOVYA	2011-10-14	JACOB LUSEKELO	JACOB LUSEKELO	103	1408	11:42:00	001403
10063	767	847	950	900	945		DOTTO BAKARI KALOVYA	DOTTO BAKARI KALOVYA	2011-11-01	SALUM KASSIM NYANGA	SALUM KASSIM NYANGA	288		10:40:00	001403
10064	501	470	415	472	624		DOTTO BAKARI KALOVYA	DOTTO BAKARI KALOVYA	2011-09-27	SALUM KASSIM NYANGA	SALUM KASSIM NYANGA	31	1392	12:19:00	001399
10065	823	769	791	790	856		DOTTO BAKARI KALOVYA	DOTTO BAKARI KALOVYA	2011-09-26	SALUM KASSIM NYANGA	SALUM KASSIM NYANGA	23	1408	12:38:00	001399
10066	443	517	336	428	539		DOTTO BAKARI KALOVYA	DOTTO BAKARI KALOVYA	2011-10-19	SALUM KASSIM NYANGA	SALUM KASSIM NYANGA	296		11:41:00	001399
10067	220		288	273	219		DOTTO BAKARI KALOVYA	DOTTO BAKARI KALOVYA	2011-09-29	SALUM KASSIM NYANGA	SALUM KASSIM NYANGA	46	1408	11:38:00	001408
10068	265	292	269	323	248				2011-10-12	JACOB LUSEKELO	JACOB LUSEKELO	88		09:43:00	001403
10070	342	428	323	238			DOTTO BAKARI KALOVYA	DOTTO BAKARI KALOVYA	2011-09-30	SALUM KASSIM NYANGA	SALUM KASSIM NYANGA	78	1408	12:31:00	001408
10071	255	285	254	333	347		DOTTO BAKARI KALOVYA	DOTTO BAKARI KALOVYA	2011-10-28	SALUM KASSIM NYANGA	SALUM KASSIM NYANGA	381		09:45:00	001392
10072	408	344	402	402	546		DOTTO BAKARI KALOVYA	DOTTO BAKARI KALOVYA	2011-10-06	SALUM KASSIM NYANGA	SALUM KASSIM NYANGA	157	1408	09:57:00	001399
10073	383	369	482	439	445		DOTTO BAKARI KALOVYA	DOTTO BAKARI KALOVYA	2011-09-29	SALUM KASSIM NYANGA	SALUM KASSIM NYANGA	56	1392	1903-12-18	001392
10074	289	222	328	349	274		DOTTO BAKARI KALOVYA	DOTTO BAKARI KALOVYA	2011-10-28	SALUM KASSIM NYANGA	SALUM KASSIM NYANGA	384		11:18:00	001392
10076	629	479	709	761	715		DOTTO BAKARI KALOVYA	DOTTO BAKARI KALOVYA	2011-10-14	JACOB LUSEKELO	JACOB LUSEKELO	235	1408	09:30:00	001392
10077	284	301	316	354	326		DOTTO BAKARI KALOVYA	DOTTO BAKARI KALOVYA	2011-10-26	SALUM KASSIM NYANGA	SALUM KASSIM NYANGA	367		08:33:00	001408
10078	251	250	256	283	227		DOTTO BAKARI KALOVYA	DOTTO BAKARI KALOVYA	2011-10-27	SALUM KASSIM NYANGA	SALUM KASSIM NYANGA	383		11:37:00	001399
10079	250	244	263	251	302		DOTTO BAKARI KALOVYA	DOTTO BAKARI KALOVYA	2011-10-27	SALUM KASSIM NYANGA	SALUM KASSIM NYANGA	382		11:20:00	001399
10080	605	562	438	564	507		DOTTO BAKARI KALOVYA	DOTTO BAKARI KALOVYA	2011-10-20	SALUM KASSIM NYANGA	SALUM KASSIM NYANGA	319		09:58:00	001408
10081	579	566	373	512	595		DOTTO BAKARI KALOVYA	DOTTO BAKARI KALOVYA	2011-10-25	SALUM KASSIM NYANGA	SALUM KASSIM NYANGA	340		09:43:00	001392
10082	304		238	299	309		DOTTO BAKARI KALOVYA	DOTTO BAKARI KALOVYA	2011-10-25	SALUM KASSIM NYANGA	SALUM KASSIM NYANGA	359		11:27:00	001399
10083	263	235	259	377	353		DOTTO BAKARI KALOVYA	DOTTO BAKARI KALOVYA					1392	10:08:00
10084	518	479	397	511	433		DOTTO BAKARI KALOVYA	DOTTO BAKARI KALOVYA	2011-11-01	SALUM KASSIM NYANGA	SALUM KASSIM NYANGA	284		09:15:00	001403
10085	403	382	437	346	368		DOTTO BAKARI KALOVYA	DOTTO BAKARI KALOVYA	2011-10-12	SALUM KASSIM NYANGA	SALUM KASSIM NYANGA	81	1399	12:30:00	001403
10086	367	327	422	401	366		DOTTO BAKARI KALOVYA	DOTTO BAKARI KALOVYA						09:54:00
10087	210	154	179	280	286		DOTTO BAKARI KALOVYA	DOTTO BAKARI KALOVYA	2011-10-17	SALUM KASSIM NYANGA	SALUM KASSIM NYANGA	257		09:20:00	001392
10088	460	421		467	600		DOTTO BAKARI KALOVYA	DOTTO BAKARI KALOVYA	2011-10-14	JACOB LUSEKELO	JACOB LUSEKELO	112	1399	13:58:00	001403
10089	372			451	536		DOTTO BAKARI KALOVYA	DOTTO BAKARI KALOVYA	2001-10-10	SALUM KASSIM NYANGA	SALUM KASSIM NYANGA	49	1392	11:28:00	001403
10090	289	257	278	291			DOTTO BAKARI KALOVYA	DOTTO BAKARI KALOVYA	2011-10-06	SALUM KASSIM NYANGA	SALUM KASSIM NYANGA	151	1392	10:34:00	001408
10091	189	245	223	291	286		DOTTO BAKARI KALOVYA	DOTTO BAKARI KALOVYA	2011-10-06	SALUM KASSIM NYANGA	SALUM KASSIM NYANGA	19	1408	10:44:00	001403
10092	548	569	523	477	645		DOTTO BAKARI KALOVYA	DOTTO BAKARI KALOVYA	2011-10-21	SALUM KASSIM NYANGA	SALUM KASSIM NYANGA	335		09:50:00	001408
10093	494		639	616	664		DOTTO BAKARI KALOVYA	DOTTO BAKARI KALOVYA						14:16:00
10094	537	373	518	372	441		DOTTO BAKARI KALOVYA	DOTTO BAKARI KALOVYA	2011-10-12	JACOB LUSEKELO	JACOB LUSEKELO	223	1403	10:29:00	001408
10095	361	330	335	403	339		DOTTO BAKARI KALOVYA	DOTTO BAKARI KALOVYA	2011-10-27	SALUM KASSIM NYANGA	SALUM KASSIM NYANGA	382		10:55:00	001392
10096	370	260	341	426	339		DOTTO BAKARI KALOVYA	DOTTO BAKARI KALOVYA	2011-10-06	SALUM KASSIM NYANGA	SALUM KASSIM NYANGA	153		09:35:00	001399
10097	517	350	434	515	391		DOTTO BAKARI KALOVYA	DOTTO BAKARI KALOVYA	2011-10-20	SALUM KASSIM NYANGA	SALUM KASSIM NYANGA	182		10:15:00	001403
10098	321	389	298	337	330		DOTTO BAKARI KALOVYA	DOTTO BAKARI KALOVYA	2011-09-27	SALUM KASSIM NYANGA	SALUM KASSIM NYANGA	22	1392	14:16:00	001392
10099	310	288	248	387	276		DOTTO BAKARI KALOVYA	DOTTO BAKARI KALOVYA	2011-10-24	SALUM KASSIM NYANGA	SALUM KASSIM NYANGA	325		11:00:00	001392
10100	254	222	278	326	242		DOTTO BAKARI KALOVYA	DOTTO BAKARI KALOVYA	2011-10-20	SALUM KASSIM NYANGA	SALUM KASSIM NYANGA	307		11:11:00	001392
10101	126	114	171	129	118		DOTTO BAKARI KALOVYA	DOTTO BAKARI KALOVYA	2011-09-30	SALUM KASSIM NYANGA	SALUM KASSIM NYANGA	79	1408	09:26:00
10102	109	145		188	133		DOTTO BAKARI KALOVYA	DOTTO BAKARI KALOVYA	2011-10-07	SALUM KASSIM NYANGA	SALUM KASSIM NYANGA	171		10:29:00	001408
10103	681	694	602	670	608		DOTTO BAKARI KALOVYA	DOTTO BAKARI KALOVYA	2011-10-12	SALUM KASSIM NYANGA	SALUM KASSIM NYANGA	213	1408	09:19:00	001408
10104	593		617	555	497		DOTTO BAKARI KALOVYA	DOTTO BAKARI KALOVYA	2011-10-12	SALUM KASSIM NYANGA	SALUM KASSIM NYANGA	210		12:17:00	001408
10105	610	571	647	589	543		DOTTO BAKARI KALOVYA	DOTTO BAKARI KALOVYA	2011-10-19	SALUM KASSIM NYANGA	SALUM KASSIM NYANGA	302		10:44:00	001408
10106	590	122	570	549	476		DOTTO BAKARI KALOVYA	DOTTO BAKARI KALOVYA	2011-10-19	SALUM KASSIM NYANGA	SALUM KASSIM NYANGA	299	1408	11:07:00	001399
10107	499	472	561	472	456		DOTTO BAKARI KALOVYA	DOTTO BAKARI KALOVYA	2011-10-05	SALUM KASSIM NYANGA	SALUM KASSIM NYANGA	13	1392	09:41:00	001403
10108	127	135		96	116								1399
10109	294	241	246	234	280		DOTTO BAKARI KALOVYA	DOTTO BAKARI KALOVYA	2011-10-14	JACOB LUSEKELO	JACOB LUSEKELO	250	1399	08:55:00	001399
10110	514	506	563	548	488		DOTTO BAKARI KALOVYA	DOTTO BAKARI KALOVYA	2011-10-24	SALUM KASSIM NYANGA	SALUM KASSIM NYANGA	350		11:19:00	001408
10111	497	413	515	552	476		DOTTO BAKARI KALOVYA	DOTTO BAKARI KALOVYA	2011-10-21	SALUM KASSIM NYANGA	SALUM KASSIM NYANGA	333		09:27:00	001399
10112	96	140	84	132	95		DOTTO BAKARI KALOVYA	DOTTO BAKARI KALOVYA	2011-10-20	SALUM KASSIM NYANGA	SALUM KASSIM NYANGA	300		11:25:00	001392
10113	59	44	69	93	44		DOTTO BAKARI KALOVYA	DOTTO BAKARI KALOVYA	2011-10-14	JACOB LUSEKELO	JACOB LUSEKELO	246	1399	11:36:00	001408
10114	499	391	561	458	355		DOTTO BAKARI KALOVYA	DOTTO BAKARI KALOVYA	2011-09-28	SALUM KASSIM NYANGA	SALUM KASSIM NYANGA	41	1408	10:36:00
10115	178	188	174	312	174		DOTTO BAKARI KALOVYA	DOTTO BAKARI KALOVYA						10:22:00
10116	348	380	395	287	264		DOTTO BAKARI KALOVYA	DOTTO BAKARI KALOVYA	2011-10-17	SALUM KASSIM NYANGA	SALUM KASSIM NYANGA	130	1408	09:48:00	001403
10117	709	611	544	833	660		DOTTO BAKARI KALOVYA	DOTTO BAKARI KALOVYA	2011-10-20	SALUM KASSIM NYANGA	SALUM KASSIM NYANGA	183		11:10:00	001403
10118	711	633	688	805	601		DOTTO BAKARI KALOVYA	DOTTO BAKARI KALOVYA	2011-10-20	SALUM KASSIM NYANGA	SALUM KASSIM NYANGA	314		10:43:00	001399
10119	403	387	491	482	311		DOTTO BAKARI KALOVYA	DOTTO BAKARI KALOVYA	2011-11-01	SALUM KASSIM NYANGA	SALUM KASSIM NYANGA	405		09:14:00	001392
10120	226	217	192	167	161		DOTTO BAKARI KALOVYA	DOTTO BAKARI KALOVYA	2011-10-20	SALUM KASSIM NYANGA	SALUM KASSIM NYANGA	311	1408	12:57:00	001399
10121	416	532	524	583	540		DOTTO BAKARI KALOVYA	DOTTO BAKARI KALOVYA	2009-10-03	SALUM KASSIM NYANGA	SALUM KASSIM NYANGA	134	1403	10:32:00
10122	598	598	578	590	540		DOTTO BAKARI KALOVYA	DOTTO BAKARI KALOVYA	2011-10-06	SALUM KASSIM NYANGA	SALUM KASSIM NYANGA	20		09:15:00	001403
10123	509	547	583	515	616		DOTTO BAKARI KALOVYA	DOTTO BAKARI KALOVYA	2011-10-07	SALUM KASSIM NYANGA	SALUM KASSIM NYANGA	175		11:53:00	001399
10124	180	278	228	258	192		DOTTO BAKARI KALOVYA	DOTTO BAKARI KALOVYA	2011-10-05	SALUM KASSIM NYANGA	SALUM KASSIM NYANGA	131	1408	11:09:00	001408
10125	406	362	389	418	432		DOTTO BAKARI KALOVYA	DOTTO BAKARI KALOVYA	2011-10-07	SALUM KASSIM NYANGA	SALUM KASSIM NYANGA	165		09:37:00	001408
10126	287	244	267	299	202		DOTTO BAKARI KALOVYA	DOTTO BAKARI KALOVYA	2011-10-12	JACOB LUSEKELO	JACOB LUSEKELO	221		09:06:00	001399
10127	278	242	259	371	312		DOTTO BAKARI KALOVYA	DOTTO BAKARI KALOVYA	2011-10-18	SALUM KASSIM NYANGA	SALUM KASSIM NYANGA	145		12:57:00	001403
10128	80	83	86	85	62		DOTTO BAKARI KALOVYA	DOTTO BAKARI KALOVYA	2011-10-19	SALUM KASSIM NYANGA	SALUM KASSIM NYANGA	301	1408	10:25:00	001399
10129	632	684	703	652	627		DOTTO BAKARI KALOVYA	DOTTO BAKARI KALOVYA	2011-09-26	SALUM KASSIM NYANGA	SALUM KASSIM NYANGA	13	1408	13:36:00	001408
10130	494	199	394	592	568		DOTTO BAKARI KALOVYA	DOTTO BAKARI KALOVYA	2011-10-25	SALUM KASSIM NYANGA	SALUM KASSIM NYANGA	362		08:58:00	001408
10131	248	280	280	348	227		DOTTO BAKARI KALOVYA	DOTTO BAKARI KALOVYA	2011-10-17	SALUM KASSIM NYANGA	SALUM KASSIM NYANGA	128	1403	10:31:00
10132	225	206	190	268	196		DOTTO BAKARI KALOVYA	DOTTO BAKARI KALOVYA	2011-09-29	SALUM KASSIM NYANGA	SALUM KASSIM NYANGA	55		11:46:00	001408
10133	164	213	170	201	97		DOTTO BAKARI KALOVYA	DOTTO BAKARI KALOVYA	2011-10-17	SALUM KASSIM NYANGA	SALUM KASSIM NYANGA	270		09:27:00	001399
10134	89	55	75	109	72		DOTTO BAKARI KALOVYA	DOTTO BAKARI KALOVYA	2011-10-25	SALUM KASSIM NYANGA	SALUM KASSIM NYANGA	363		10:13:00	001408
10135	1735	1686	1751	1939	1715		DOTTO BAKARI KALOVYA	DOTTO BAKARI KALOVYA	2011-10-07	SALUM KASSIM NYANGA	SALUM KASSIM NYANGA	169	1392	12:21:00	001392
10136	340	276	382	317	292
10137	234	234	272	267	242		DOTTO BAKARI KALOVYA	DOTTO BAKARI KALOVYA	2011-10-21	SALUM KASSIM NYANGA	SALUM KASSIM NYANGA	336		09:49:00	001408
10138	279	226	290	268	265		DOTTO BAKARI KALOVYA	DOTTO BAKARI KALOVYA	2011-10-21	SALUM KASSIM NYANGA	SALUM KASSIM NYANGA	333		12:02:00	001408
10139	21	61	20	34	22		DOTTO BAKARI KALOVYA	DOTTO BAKARI KALOVYA	2011-10-17	SALUM KASSIM NYANGA	SALUM KASSIM NYANGA	274		10:31:00	001408
10140	304	223	350	388	312		DOTTO BAKARI KALOVYA	DOTTO BAKARI KALOVYA	2011-10-10	SALUM KASSIM NYANGA	SALUM KASSIM NYANGA	187	1403	12:09:00	001399
10141	405	460	402	292	359		DOTTO BAKARI KALOVYA	DOTTO BAKARI KALOVYA	2011-10-14	JACOB LUSEKELO	JACOB LUSEKELO	247	1399	02:45:00	001408
10142	659	695	697	720	634		DOTTO BAKARI KALOVYA	DOTTO BAKARI KALOVYA	2011-10-10	SALUM KASSIM NYANGA	SALUM KASSIM NYANGA	184	1403	12:30:00	001392
10143	239	281	292	357	284		DOTTO BAKARI KALOVYA	DOTTO BAKARI KALOVYA	2011-10-20	SALUM KASSIM NYANGA	SALUM KASSIM NYANGA	320		13:11:00	001399
10144	1050	872	968	1269	1116		DOTTO BAKARI KALOVYA	DOTTO BAKARI KALOVYA	2011-10-10	DOTTO BAKARI KALOVYA	SALUM KASSIM NYANGA	175		09:55:00	001392
10145	250	301	475	447	380		DOTTO BAKARI KALOVYA	DOTTO BAKARI KALOVYA	2011-10-12	SALUM KASSIM NYANGA	SALUM KASSIM NYANGA	75		12:27:00	001403
10146	157	162	76	90	64		DOTTO BAKARI KALOVYA	DOTTO BAKARI KALOVYA	2011-09-29	SALUM KASSIM NYANGA	SALUM KASSIM NYANGA	56	1399	11:20:00	001399
10147	288	83	281	256	297		DOTTO BAKARI KALOVYA	DOTTO BAKARI KALOVYA	2011-10-14	JACOB LUSEKELO	JACOB LUSEKELO	122	1408	13:01:00	001403
10148	872	769	870	922	916		DOTTO BAKARI KALOVYA	DOTTO BAKARI KALOVYA	2011-10-20	SALUM KASSIM NYANGA	SALUM KASSIM NYANGA	311		14:11:00	001408
10149	133	153	154	196	189		DOTTO BAKARI KALOVYA	DOTTO BAKARI KALOVYA	2011-10-28	SALUM KASSIM NYANGA	SALUM KASSIM NYANGA	373		13:20:00	001392
10150	63	101	103	62	72		DOTTO BAKARI KALOVYA	DOTTO BAKARI KALOVYA	2011-10-20	SALUM KASSIM NYANGA	SALUM KASSIM NYANGA	321		08:38:00	001408
10151	438	89	351	507	401		DOTTO BAKARI KALOVYA	DOTTO BAKARI KALOVYA	2011-10-25	SALUM KASSIM NYANGA	SALUM KASSIM NYANGA	339		08:56:00	001392
10152	646	683	637	647	670		DOTTO BAKARI KALOVYA	DOTTO BAKARI KALOVYA	2011-10-19	SALUM KASSIM NYANGA	SALUM KASSIM NYANGA	293		12:55:00	001399
10153	673	628	733	634	587		DOTTO BAKARI KALOVYA	DOTTO BAKARI KALOVYA	2011-10-17	SALUM KASSIM NYANGA	SALUM KASSIM NYANGA	266	1408	15:00:00
10154	699	644	581	556	580		DOTTO BAKARI KALOVYA	DOTTO BAKARI KALOVYA	2011-10-19	SALUM KASSIM NYANGA	SALUM KASSIM NYANGA	162		11:13:00	001403
10155	502	542	636	552	593		DOTTO BAKARI KALOVYA	DOTTO BAKARI KALOVYA	2011-10-18	SALUM KASSIM NYANGA	SALUM KASSIM NYANGA	284		10:16:00	001408
10156	276		192	213	226		DOTTO BAKARI KALOVYA	DOTTO BAKARI KALOVYA	2011-10-18	SALUM KASSIM NYANGA	SALUM KASSIM NYANGA	281		08:55:00	001399
10157	501	394	502	499	485		DOTTO BAKARI KALOVYA	DOTTO BAKARI KALOVYA	2011-10-19	SALUM KASSIM NYANGA	SALUM KASSIM NYANGA	292		09:22:00	001408
10158	154	140	166	141	150		DOTTO BAKARI KALOVYA	DOTTO BAKARI KALOVYA	2011-10-03	SALUM KASSIM NYANGA	SALUM KASSIM NYANGA	93	1392	09:35:00	001408
10159	439	324	454	463	385		DOTTO BAKARI KALOVYA	DOTTO BAKARI KALOVYA	2011-10-14	JACOB LUSEKELO	JACOB LUSEKELO	117	1399	11:14:00	001403
10160	353	373	411	304	303		DOTTO BAKARI KALOVYA	DOTTO BAKARI KALOVYA	2011-09-26	SALUM KASSIM NYANGA	SALUM KASSIM NYANGA	189	1392	13:11:00	001408
10161	621	516	479	574	570		DOTTO BAKARI KALOVYA	DOTTO BAKARI KALOVYA	2011-10-17	SALUM KASSIM NYANGA	SALUM KASSIM NYANGA	266		09:59:00	001399
10162	172	134	173	174	179		DOTTO BAKARI KALOVYA	DOTTO BAKARI KALOVYA	2011-10-18	SALUM KASSIM NYANGA	SALUM KASSIM NYANGA	280		10:52:00	001399
10163	262	255	307	275	268		DOTTO BAKARI KALOVYA	DOTTO BAKARI KALOVYA	2011-10-14	JACOB LUSEKELO	JACOB LUSEKELO	252	1399	12:34:00	001399
10164	924	815	925	895	860		DOTTO BAKARI KALOVYA	DOTTO BAKARI KALOVYA	2011-10-14	JACOB LUSEKELO	JACOB LUSEKELO	110	1408		001403
10165	179	193	207	200	152		DOTTO BAKARI KALOVYA	DOTTO BAKARI KALOVYA	2011-10-14	JACOB LUSEKELO	JACOB LUSEKELO	119		11:27:00	001403
10166	192	206	177	175	157		DOTTO BAKARI KALOVYA	DOTTO BAKARI KALOVYA	2011-09-28	SALUM KASSIM NYANGA	SALUM KASSIM NYANGA	47	1399	11:16:00
10167	1254	1431	1329	1186	1152		DOTTO BAKARI KALOVYA	DOTTO BAKARI KALOVYA	2011-10-10	SALUM KASSIM NYANGA	SALUM KASSIM NYANGA	180	1392	10:27:00	001408
10168	307	273	354	384	352		DOTTO BAKARI KALOVYA	DOTTO BAKARI KALOVYA	2011-10-20	SALUM KASSIM NYANGA	SALUM KASSIM NYANGA	323		12:53:00	001408
10169	38	14	13	26	13		DOTTO BAKARI KALOVYA	DOTTO BAKARI KALOVYA						12:55:00
10170	420	390	454	386	411		DOTTO BAKARI KALOVYA	DOTTO BAKARI KALOVYA						10:41:00
10171	560	687	615	597	651		DOTTO BAKARI KALOVYA	DOTTO BAKARI KALOVYA	2011-10-20	SALUM KASSIM NYANGA	SALUM KASSIM NYANGA	326		11:19:00	001408
10172	318	314	403	351	279				2011-10-26	SALUM KASSIM NYANGA	SALUM KASSIM NYANGA	356		09:54:00	001392
10174	1123	947	986	414	1005		DOTTO BAKARI KALOVYA	DOTTO BAKARI KALOVYA	2011-10-04	SALUM KASSIM NYANGA	SALUM KASSIM NYANGA	118	1408	09:40:00	001408
10175	1012		1056	1048	1161		DOTTO BAKARI KALOVYA	DOTTO BAKARI KALOVYA	2011-10-06	SALUM KASSIM NYANGA	SALUM KASSIM NYANGA	151	1408	14:00:00	001392
10176	653	314	596	716	550		DOTTO BAKARI KALOVYA	DOTTO BAKARI KALOVYA	2011-10-26	SALUM KASSIM NYANGA	SALUM KASSIM NYANGA	238		12:45:00	001403
10177	325	375	332	288	335		DOTTO BAKARI KALOVYA	DOTTO BAKARI KALOVYA						08:55:00
10178	796	583	753	564	706		DOTTO BAKARI KALOVYA	DOTTO BAKARI KALOVYA	2011-10-18	SALUM KASSIM NYANGA	SALUM KASSIM NYANGA	285	1399	10:24:00
20001	917	1281	1219	1033	1227		DOTTO BAKARI KALOVYA	DOTTO BAKARI KALOVYA	2011-10-20	SALUM KASSIM NYANGA	SALUM KASSIM NYANGA	306	1399	10:32:00	001399
20002	670	601	611	695	777		DOTTO BAKARI KALOVYA	DOTTO BAKARI KALOVYA	2011-10-10	SALUM KASSIM NYANGA	SALUM KASSIM NYANGA	178	1403	12:14:00	001392
20003	231	248	225	293	324		DOTTO BAKARI KALOVYA	DOTTO BAKARI KALOVYA	2011-10-17	SALUM KASSIM NYANGA	SALUM KASSIM NYANGA	126	1403	09:06:00
20004	291	264	189	258			DOTTO BAKARI KALOVYA	DOTTO BAKARI KALOVYA	2011-10-06	SALUM KASSIM NYANGA	SALUM KASSIM NYANGA	148	1408	14:10:00
20005	295	222	299	234	353		DOTTO BAKARI KALOVYA	DOTTO BAKARI KALOVYA					1392	10:56:00
20006	303	321	337	359	432		DOTTO BAKARI KALOVYA	DOTTO BAKARI KALOVYA	2011-10-03	SALUM KASSIM NYANGA	SALUM KASSIM NYANGA	103	1403	09:01:00	001408
20007	124	163	168	185	222		DOTTO BAKARI KALOVYA	DOTTO BAKARI KALOVYA	2011-10-20	SALUM KASSIM NYANGA	SALUM KASSIM NYANGA	296	1392	12:08:00	001392
20008	59	67	71	111	81		DOTTO BAKARI KALOVYA	DOTTO BAKARI KALOVYA	2011-10-14	JACOB LUSEKELO	JACOB LUSEKELO	111	1408	10:28:00	001403
20009	325	324	326	340	438		DOTTO BAKARI KALOVYA	DOTTO BAKARI KALOVYA	2011-10-21	SALUM KASSIM NYANGA	SALUM KASSIM NYANGA	200		10:37:00	001403
20010	652	811	729	808			DOTTO BAKARI KALOVYA	DOTTO BAKARI KALOVYA	2011-10-19	SALUM KASSIM NYANGA	SALUM KASSIM NYANGA	282		11:50:00	001392
20011	346	298	305	425	415		DOTTO BAKARI KALOVYA	DOTTO BAKARI KALOVYA	2011-10-20	SALUM KASSIM NYANGA	SALUM KASSIM NYANGA	317		11:10:00	001408
20012	199	176	197	145	208		DOTTO BAKARI KALOVYA	DOTTO BAKARI KALOVYA	2011-10-20	SALUM KASSIM NYANGA	SALUM KASSIM NYANGA	185		10:16:00	001403
20013	99	87	56	132	76		DOTTO BAKARI KALOVYA	DOTTO BAKARI KALOVYA	2011-10-25	SALUM KASSIM NYANGA	SALUM KASSIM NYANGA	357		13:48:00	001408
20014	341	397	275	358	369		DOTTO BAKARI KALOVYA	DOTTO BAKARI KALOVYA	2011-10-25	SALUM KASSIM NYANGA	SALUM KASSIM NYANGA	346		10:07:00	001392
20015	356	343	495	425	470		DOTTO BAKARI KALOVYA	DOTTO BAKARI KALOVYA	2011-10-21	SALUM KASSIM NYANGA	SALUM KASSIM NYANGA	339		11:18:00	001408
20016	458	397	405	481	450		DOTTO BAKARI KALOVYA	DOTTO BAKARI KALOVYA	2011-10-24	SALUM KASSIM NYANGA	SALUM KASSIM NYANGA	219			001403
20017	608	637	624	627	678		DOTTO BAKARI KALOVYA	DOTTO BAKARI KALOVYA	2011-10-05	SALUM KASSIM NYANGA	SALUM KASSIM NYANGA	136	1392	12:20:00	001408
20018	165	211	148	196	186		DOTTO BAKARI KALOVYA	DOTTO BAKARI KALOVYA	2011-10-04	SALUM KASSIM NYANGA	SALUM KASSIM NYANGA	116	1399	10:27:00	001408
20019	378	306	351	387			DOTTO BAKARI KALOVYA	DOTTO BAKARI KALOVYA	2011-10-11	SALUM KASSIM NYANGA	SALUM KASSIM NYANGA	66		04:46:00	001403
20020	452	368	373	489			DOTTO BAKARI KALOVYA	DOTTO BAKARI KALOVYA	2011-10-21	SALUM KASSIM NYANGA	SALUM KASSIM NYANGA	205		10:50:00	001403
20021	397	394		391	571		DOTTO BAKARI KALOVYA	DOTTO BAKARI KALOVYA	2011-09-27	SALUM KASSIM NYANGA	SALUM KASSIM NYANGA	20	1399	12:15:00	001408
20022	170	163	85	214	204		DOTTO BAKARI KALOVYA	DOTTO BAKARI KALOVYA	2011-10-28	SALUM KASSIM NYANGA	SALUM KASSIM NYANGA	394		08:49:00	001408
20023	153	499	441	455	528		DOTTO BAKARI KALOVYA	DOTTO BAKARI KALOVYA	2011-10-04	SALUM KASSIM NYANGA	SALUM KASSIM NYANGA	115	1399	09:18:00	001408
20024	403	406	410	428	538		DOTTO BAKARI KALOVYA	DOTTO BAKARI KALOVYA	2011-10-19	SALUM KASSIM NYANGA	SALUM KASSIM NYANGA	159		14:43:00	001403
20025	406		403	360	416		DOTTO BAKARI KALOVYA	DOTTO BAKARI KALOVYA	2011-10-12	JACOB LUSEKELO	JACOB LUSEKELO	86	1403	11:07:00	001403
20026	281	301	322	303	322		DOTTO BAKARI KALOVYA	DOTTO BAKARI KALOVYA	2011-10-17	SALUM KASSIM NYANGA	SALUM KASSIM NYANGA	255		10:08:00	001392
20027	286	275	271	329	339		DOTTO BAKARI KALOVYA	DOTTO BAKARI KALOVYA	2011-10-12	SALUM KASSIM NYANGA	SALUM KASSIM NYANGA	206		11:48:00	001392
20028	278	333	331	388	422		DOTTO BAKARI KALOVYA	DOTTO BAKARI KALOVYA	2011-09-28	SALUM KASSIM NYANGA	SALUM KASSIM NYANGA	35	1408	14:20:00	001392
20029	542	442	356	490	576		DOTTO BAKARI KALOVYA	DOTTO BAKARI KALOVYA	2011-10-14	JACOB LUSEKELO	JACOB LUSEKELO	229	1399	10:53:00	001392
20030	345	485	517	395	402		DOTTO BAKARI KALOVYA	DOTTO BAKARI KALOVYA	2011-10-20	SALUM KASSIM NYANGA	SALUM KASSIM NYANGA	322		11:16:00	001408
20031	232	172	270	275	267		DOTTO BAKARI KALOVYA	DOTTO BAKARI KALOVYA	2011-10-04	SALUM KASSIM NYANGA	SALUM KASSIM NYANGA	119	1403	13:36:00	001408
20032	232	308	279	281	300		DOTTO BAKARI KALOVYA	DOTTO BAKARI KALOVYA	2011-10-20	SALUM KASSIM NYANGA	SALUM KASSIM NYANGA	173	1399	10:24:00	001403
20033	317	217	220	240	278		DOTTO BAKARI KALOVYA	DOTTO BAKARI KALOVYA	2011-10-27	SALUM KASSIM NYANGA	SALUM KASSIM NYANGA	246		13:52:00	001403
20034	129	118	94	113	171		DOTTO BAKARI KALOVYA	DOTTO BAKARI KALOVYA	2011-10-28	SALUM KASSIM NYANGA	SALUM KASSIM NYANGA	376		12:24:00	001392
20035	544	480	527	608			DOTTO BAKARI KALOVYA	DOTTO BAKARI KALOVYA	2011-10-14	JACOB LUSEKELO	JACOB LUSEKELO	236	1399	09:50:00	001399
20036	36	4	62	46	66		DOTTO BAKARI KALOVYA	DOTTO BAKARI KALOVYA	2011-10-07	SALUM KASSIM NYANGA	SALUM KASSIM NYANGA	171	1399	11:40:00	001399
20037	97	111	115	125	150		DOTTO BAKARI KALOVYA	DOTTO BAKARI KALOVYA	2011-10-12	SALUM KASSIM NYANGA	SALUM KASSIM NYANGA	205	1408	11:03:00	001392
20038	373	381	456	433			DOTTO BAKARI KALOVYA	DOTTO BAKARI KALOVYA	2011-10-26	SALUM KASSIM NYANGA	SALUM KASSIM NYANGA	368		13:53:00	001399
20039	178		258	236	317		DOTTO BAKARI KALOVYA	DOTTO BAKARI KALOVYA	2011-10-17	SALUM KASSIM NYANGA	SALUM KASSIM NYANGA	139		11:52:00	001403
20040	261	291	395	320	388		DOTTO BAKARI KALOVYA	DOTTO BAKARI KALOVYA	2011-10-18	SALUM KASSIM NYANGA	SALUM KASSIM NYANGA	143	1403	11:41:00
20041	354	470	446	471	593				2011-10-21	SALUM KASSIM NYANGA	SALUM KASSIM NYANGA	316		09:37:00	001392
20042	345	404	364	377	339		DOTTO BAKARI KALOVYA	DOTTO BAKARI KALOVYA	2011-10-05	SALUM KASSIM NYANGA	SALUM KASSIM NYANGA	128	1399	11:39:00	001392
20043	160	167	201	203	155		DOTTO BAKARI KALOVYA	DOTTO BAKARI KALOVYA	2011-09-29	SALUM KASSIM NYANGA	SALUM KASSIM NYANGA	63	1408	10:16:00	001408
20044	227	228	173	269	241		DOTTO BAKARI KALOVYA	DOTTO BAKARI KALOVYA	2011-09-27	SALUM KASSIM NYANGA	SALUM KASSIM NYANGA	30	1399	10:44:00	001399
20045	364	330	321	418	464		DOTTO BAKARI KALOVYA	DOTTO BAKARI KALOVYA	2011-09-27	SALUM KASSIM NYANGA	SALUM KASSIM NYANGA	19	1392	00:00:00	001392
20046	156	136	276	239	195		DOTTO BAKARI KALOVYA	DOTTO BAKARI KALOVYA	2011-10-14	JACOB LUSEKELO	JACOB LUSEKELO	225	1408	10:08:00	001392
20047	286		268	270	308		DOTTO BAKARI KALOVYA	DOTTO BAKARI KALOVYA	2011-10-03	SALUM KASSIM NYANGA	SALUM KASSIM NYANGA	106	1403	10:24:00	001408
20048	295		140	286	267
20049	350	341	357	405	364		DOTTO BAKARI KALOVYA	DOTTO BAKARI KALOVYA	2011-10-17	SALUM KASSIM NYANGA	SALUM KASSIM NYANGA	258	1392	10:35:00
20050	268	473	315	406	354		DOTTO BAKARI KALOVYA	DOTTO BAKARI KALOVYA	2011-10-26	SALUM KASSIM NYANGA	SALUM KASSIM NYANGA	369		10:02:00	001408
20051	248	197	276	324	216		DOTTO BAKARI KALOVYA	DOTTO BAKARI KALOVYA	2011-10-11	SALUM KASSIM NYANGA	SALUM KASSIM NYANGA	68	1403	08:43:00	001403
20052	283		256	324	266		DOTTO BAKARI KALOVYA	DOTTO BAKARI KALOVYA	2011-10-03	SALUM KASSIM NYANGA	SALUM KASSIM NYANGA	100	1408	11:44:00	001408
20053	497		527	569	490		DOTTO BAKARI KALOVYA	DOTTO BAKARI KALOVYA	2011-10-05	SALUM KASSIM NYANGA	SALUM KASSIM NYANGA	129	1403	10:57:00	001408
20054	187	225	231	347	299		DOTTO BAKARI KALOVYA	DOTTO BAKARI KALOVYA	2011-10-20	SALUM KASSIM NYANGA	SALUM KASSIM NYANGA	309	1399	11:44:00
20055	260	249	192	246	182		DOTTO BAKARI KALOVYA	DOTTO BAKARI KALOVYA	2011-10-28	SALUM KASSIM NYANGA	SALUM KASSIM NYANGA	397		12:25:00	001408
20056	586	222	692	748	704		DOTTO BAKARI KALOVYA	DOTTO BAKARI KALOVYA	2011-10-05	SALUM KASSIM NYANGA	SALUM KASSIM NYANGA	128	1392	09:58:00	001408
20057	148	117	115		127		DOTTO BAKARI KALOVYA	DOTTO BAKARI KALOVYA	2011-10-06	SALUM KASSIM NYANGA	SALUM KASSIM NYANGA	144	1408	10:30:00	001392
20058	404	397	403	453	432		DOTTO BAKARI KALOVYA	DOTTO BAKARI KALOVYA	2011-09-29	SALUM KASSIM NYANGA	SALUM KASSIM NYANGA	68	1399	12:45:00	001408
20059	721	613	720	757	704		DOTTO BAKARI KALOVYA	DOTTO BAKARI KALOVYA	2011-09-29	SALUM KASSIM NYANGA	SALUM KASSIM NYANGA	73	1408	12:22:00	001399
20060	284	262	309	241	250		DOTTO BAKARI KALOVYA	DOTTO BAKARI KALOVYA	2011-09-29	SALUM KASSIM NYANGA	SALUM KASSIM NYANGA	70	1399	13:33:00	001399
20061	629	771	682	677	736		DOTTO BAKARI KALOVYA	DOTTO BAKARI KALOVYA	2011-10-06	SALUM KASSIM NYANGA	SALUM KASSIM NYANGA	155	1392	09:57:00	001408
20062	361		295	364	349		DOTTO BAKARI KALOVYA	DOTTO BAKARI KALOVYA						09:15:00
20063	213	181	174	237	190		DOTTO BAKARI KALOVYA	DOTTO BAKARI KALOVYA	2011-09-29	SALUM KASSIM NYANGA	SALUM KASSIM NYANGA	54	1408	09:32:00	001399
20064	505	523	555	531	507		DOTTO BAKARI KALOVYA	DOTTO BAKARI KALOVYA	2011-10-14	JACOB LUSEKELO	JACOB LUSEKELO	256	1399	12:08:00	001399
20065	109	77	118	111	70		DOTTO BAKARI KALOVYA	DOTTO BAKARI KALOVYA	2011-10-10	SALUM KASSIM NYANGA	SALUM KASSIM NYANGA	192	1399	10:05:00	001408
20066	595	371	504	568	500		DOTTO BAKARI KALOVYA	DOTTO BAKARI KALOVYA	2011-10-20	SALUM KASSIM NYANGA	SALUM KASSIM NYANGA	307	1392	08:49:00	001408
20067	617	399	665	675	659		DOTTO BAKARI KALOVYA	DOTTO BAKARI KALOVYA	2011-10-20	SALUM KASSIM NYANGA	SALUM KASSIM NYANGA	325		10:06:00	001408
20068	796	774	842	874	889		DOTTO BAKARI KALOVYA	DOTTO BAKARI KALOVYA	2011-10-20	SALUM KASSIM NYANGA	SALUM KASSIM NYANGA	311	1408	12:10:00
20069	389	408	465	368	434		DOTTO BAKARI KALOVYA	DOTTO BAKARI KALOVYA	2011-10-19	SALUM KASSIM NYANGA	SALUM KASSIM NYANGA	301	1408	10:57:00	001408
20070	778		811	901	889		DOTTO BAKARI KALOVYA	DOTTO BAKARI KALOVYA	2011-10-10	SALUM KASSIM NYANGA	SALUM KASSIM NYANGA	57		13:18:00	001403
20071	217	168	228	244	273		DOTTO BAKARI KALOVYA	DOTTO BAKARI KALOVYA	2011-10-18	SALUM KASSIM NYANGA	SALUM KASSIM NYANGA	268		09:14:00	001392
20072	371	360	324	303	411		DOTTO BAKARI KALOVYA	DOTTO BAKARI KALOVYA	2011-09-29	SALUM KASSIM NYANGA	SALUM KASSIM NYANGA	61	1399	12:00:00	001392
20073	172	325	200	244	210		DOTTO BAKARI KALOVYA	DOTTO BAKARI KALOVYA	2011-10-12	SALUM KASSIM NYANGA	SALUM KASSIM NYANGA	210		09:24:00	001399
20074	338	372	311	479	477		DOTTO BAKARI KALOVYA	DOTTO BAKARI KALOVYA	2011-11-01	SALUM KASSIM NYANGA	SALUM KASSIM NYANGA	286		08:32:00	001403
20075	391		383	382	465		DOTTO BAKARI KALOVYA	DOTTO BAKARI KALOVYA	2011-09-29	SALUM KASSIM NYANGA	SALUM KASSIM NYANGA	60	1408	12:43:00	001392
20076	258	436	461	387	358		DOTTO BAKARI KALOVYA	DOTTO BAKARI KALOVYA	2011-10-19	SALUM KASSIM NYANGA	SALUM KASSIM NYANGA	299	1399	13:36:00	001408
20077	464	396	375	501	600		DOTTO BAKARI KALOVYA	DOTTO BAKARI KALOVYA	2011-10-05	SALUM KASSIM NYANGA	SALUM KASSIM NYANGA	142	1399	11:50:00	001399
20078	271	217	210	261	270		DOTTO BAKARI KALOVYA	DOTTO BAKARI KALOVYA	2011-10-14	JACOB LUSEKELO	JACOB LUSEKELO	252	1399	08:53:00	001408
20079	278			381	326		DOTTO BAKARI KALOVYA	DOTTO BAKARI KALOVYA	2011-10-18	SALUM KASSIM NYANGA	SALUM KASSIM NYANGA	267		09:42:00	001392
20080	663	677		637	671		DOTTO BAKARI KALOVYA	DOTTO BAKARI KALOVYA	2011-10-11	SALUM KASSIM NYANGA	SALUM KASSIM NYANGA	194	1403	08:53:00	001392
20081	96	107	68	123	60		DOTTO BAKARI KALOVYA	DOTTO BAKARI KALOVYA	2011-10-05	SALUM KASSIM NYANGA	SALUM KASSIM NYANGA	138	1392	09:13:00	001399
20082	160	217	258	220			DOTTO BAKARI KALOVYA	DOTTO BAKARI KALOVYA	2011-10-12	SALUM KASSIM NYANGA	SALUM KASSIM NYANGA	218	1408	12:45:00	001399
20083	303	405	484	482	451		DOTTO BAKARI KALOVYA	DOTTO BAKARI KALOVYA	2011-10-20	SALUM KASSIM NYANGA	SALUM KASSIM NYANGA	186		11:38:00	001403
20084	255	380	368	356	449		DOTTO BAKARI KALOVYA	DOTTO BAKARI KALOVYA	2011-10-14	JACOB LUSEKELO	JACOB LUSEKELO	233	1408	11:40:00	001392
20085	307	280	281	358	161		DOTTO BAKARI KALOVYA	DOTTO BAKARI KALOVYA	2011-10-21	SALUM KASSIM NYANGA	SALUM KASSIM NYANGA	206		12:59:00	001403
20086	381	584	611	511	377		DOTTO BAKARI KALOVYA	DOTTO BAKARI KALOVYA	2011-10-19	SALUM KASSIM NYANGA	SALUM KASSIM NYANGA	159		13:55:00	001403
20087	251	179	293	253	260		DOTTO BAKARI KALOVYA	DOTTO BAKARI KALOVYA	2011-10-26	SALUM KASSIM NYANGA	SALUM KASSIM NYANGA	233		10:51:00	001403
20088	350	339	369	322			DOTTO BAKARI KALOVYA	DOTTO BAKARI KALOVYA						09:23:00
20089	518	620	584	513	490		DOTTO BAKARI KALOVYA	DOTTO BAKARI KALOVYA	2011-10-12	JACOB LUSEKELO	JACOB LUSEKELO	209		10:57:00	001392
20090	287	392	390	318	406		DOTTO BAKARI KALOVYA	DOTTO BAKARI KALOVYA	2011-10-27	SALUM KASSIM NYANGA	SALUM KASSIM NYANGA	244		10:56:00	001403
20091	471	376	514	573	552		DOTTO BAKARI KALOVYA	DOTTO BAKARI KALOVYA	2011-09-26	SALUM KASSIM NYANGA	SALUM KASSIM NYANGA	11	1408		001408
20092	301	395	315	420	409		DOTTO BAKARI KALOVYA	DOTTO BAKARI KALOVYA	2011-10-07	SALUM KASSIM NYANGA	SALUM KASSIM NYANGA	162		09:45:00	001392
20093	344	417	403	315	384		DOTTO BAKARI KALOVYA	DOTTO BAKARI KALOVYA	2011-10-18	SALUM KASSIM NYANGA	SALUM KASSIM NYANGA	273		10:23:00	001392
20094	230	158	229	259	235		DOTTO BAKARI KALOVYA	DOTTO BAKARI KALOVYA	2011-10-24	SALUM KASSIM NYANGA	SALUM KASSIM NYANGA	216		11:29:00	001403
20095	786	707	806	709	668		DOTTO BAKARI KALOVYA	DOTTO BAKARI KALOVYA	2011-10-28	SALUM KASSIM NYANGA	SALUM KASSIM NYANGA	394		08:04:00	001399
20096	590	229	472	525	476		DOTTO BAKARI KALOVYA	DOTTO BAKARI KALOVYA	2011-10-28	SALUM KASSIM NYANGA	SALUM KASSIM NYANGA	257		09:47:00	001403
20097	452	384	412	493	463		DOTTO BAKARI KALOVYA	DOTTO BAKARI KALOVYA	2011-10-17	SALUM KASSIM NYANGA	SALUM KASSIM NYANGA	271	1399	09:20:00
20098	407	373	481	469	496		DOTTO BAKARI KALOVYA	DOTTO BAKARI KALOVYA	2011-10-10	SALUM KASSIM NYANGA	SALUM KASSIM NYANGA	60	1403	10:43:00	001403
20099	103	117	117	120	153		DOTTO BAKARI KALOVYA	DOTTO BAKARI KALOVYA	2011-10-04	SALUM KASSIM NYANGA	SALUM KASSIM NYANGA	121	1392	11:00:00	001399
20100	550	517	480	561	545		DOTTO BAKARI KALOVYA	DOTTO BAKARI KALOVYA	2011-10-14	JACOB LUSEKELO	JACOB LUSEKELO	118		14:04:00	001403
20101	527	463	490	464	489		DOTTO BAKARI KALOVYA	DOTTO BAKARI KALOVYA	2011-10-19	SALUM KASSIM NYANGA	SALUM KASSIM NYANGA	297		14:45:00	001408
20102	337	267	193	230	301		DOTTO BAKARI KALOVYA	DOTTO BAKARI KALOVYA	2011-10-24	SALUM KASSIM NYANGA	SALUM KASSIM NYANGA	340		09:48:00	001399
20103	160	157	135	250	167		DOTTO BAKARI KALOVYA	DOTTO BAKARI KALOVYA	2011-10-10	SALUM KASSIM NYANGA	SALUM KASSIM NYANGA	50	1403	10:43:00	001403
20104	157	133	86	221	172		DOTTO BAKARI KALOVYA	DOTTO BAKARI KALOVYA	2011-10-06	SALUM KASSIM NYANGA	SALUM KASSIM NYANGA	147	1392	11:36:00	001392
20105	398	431	455	383	390		DOTTO BAKARI KALOVYA	DOTTO BAKARI KALOVYA	2011-10-17	SALUM KASSIM NYANGA	SALUM KASSIM NYANGA	269		09:12:00	001399
20106	484	403	468	585	437		DOTTO BAKARI KALOVYA	DOTTO BAKARI KALOVYA	2011-09-27	SALUM KASSIM NYANGA	SALUM KASSIM NYANGA	34	1392	00:00:00	001399
20107	207	232	243	188	182		DOTTO BAKARI KALOVYA	DOTTO BAKARI KALOVYA	2011-10-17	SALUM KASSIM NYANGA	SALUM KASSIM NYANGA	263		10:59:00	001408
20108	222	408	371	484	378		DOTTO BAKARI KALOVYA	DOTTO BAKARI KALOVYA	2011-10-05	SALUM KASSIM NYANGA	SALUM KASSIM NYANGA	127	1399	11:27:00	001392
20109	261	297	280	267	198		DOTTO BAKARI KALOVYA	DOTTO BAKARI KALOVYA	2011-10-06	SALUM KASSIM NYANGA	SALUM KASSIM NYANGA	159	1408	11:58:00	001399
20112	478	455	423	483	375		DOTTO BAKARI KALOVYA	DOTTO BAKARI KALOVYA	2011-10-06	SALUM KASSIM NYANGA	SALUM KASSIM NYANGA	150	1408	14:02:00
20113	262	361	285	289	258		DOTTO BAKARI KALOVYA	DOTTO BAKARI KALOVYA	2011-09-28	SALUM KASSIM NYANGA	SALUM KASSIM NYANGA	40	1399	10:29:00	001408
20114	217	94	252	220	187		DOTTO BAKARI KALOVYA	DOTTO BAKARI KALOVYA	2011-09-30	SALUM KASSIM NYANGA	SALUM KASSIM NYANGA	81	1403	13:09:00	001399
20115	784	854	641	1102	811		DOTTO BAKARI KALOVYA	DOTTO BAKARI KALOVYA						10:33:00
20116	887	837	807	845	741		DOTTO BAKARI KALOVYA	DOTTO BAKARI KALOVYA	2011-10-17	SALUM KASSIM NYANGA	SALUM KASSIM NYANGA	266	1399	09:38:00
20117	253	272		292	245		DOTTO BAKARI KALOVYA	DOTTO BAKARI KALOVYA	2011-10-03	SALUM KASSIM NYANGA	SALUM KASSIM NYANGA	108	1408	09:56:00	001408
20118	274	227	338	318	220		DOTTO BAKARI KALOVYA	DOTTO BAKARI KALOVYA	2011-10-19	SALUM KASSIM NYANGA	SALUM KASSIM NYANGA	287	1403	10:00:00	001392
20119	507	614	650	753	548		DOTTO BAKARI KALOVYA	DOTTO BAKARI KALOVYA	2011-10-14	JACOB LUSEKELO	JACOB LUSEKELO	241	1408	10:56:00	001408
20120	615	649	618	557	573		DOTTO BAKARI KALOVYA	DOTTO BAKARI KALOVYA	2011-10-18	SALUM KASSIM NYANGA	SALUM KASSIM NYANGA	279		09:17:00	001399
20121	706	924	796	758	677		DOTTO BAKARI KALOVYA	DOTTO BAKARI KALOVYA	2011-10-06	SALUM KASSIM NYANGA	SALUM KASSIM NYANGA	26	1392	10:03:00	001403
20122	212	265	181	288	177		DOTTO BAKARI KALOVYA	DOTTO BAKARI KALOVYA	2011-10-13	JACOB LUSEKELO	JACOB LUSEKELO	93	1408	09:58:00	001403
20123	340		291	403	243		DOTTO BAKARI KALOVYA	DOTTO BAKARI KALOVYA	2011-10-17	SALUM KASSIM NYANGA	SALUM KASSIM NYANGA	127		12:50:00	001403
20124	783	672	780	716	701		DOTTO BAKARI KALOVYA	DOTTO BAKARI KALOVYA	2011-10-07	SALUM KASSIM NYANGA	SALUM KASSIM NYANGA	161	1399	10:46:00	001392
20125	291	332	232	290	332		DOTTO BAKARI KALOVYA	DOTTO BAKARI KALOVYA	2011-10-06	SALUM KASSIM NYANGA	SALUM KASSIM NYANGA	150	1392	10:25:00	001408
20126	390		423	443	504		DOTTO BAKARI KALOVYA	DOTTO BAKARI KALOVYA	2011-10-31	SALUM KASSIM NYANGA	SALUM KASSIM NYANGA	273		10:12:00	001403
20127	451	466	447	451	419		DOTTO BAKARI KALOVYA	DOTTO BAKARI KALOVYA	2011-10-13	JACOB LUSEKELO	JACOB LUSEKELO	216	1408	14:00:00	001392
20128	483	601	579	533			DOTTO BAKARI KALOVYA	DOTTO BAKARI KALOVYA	2011-10-12	SALUM KASSIM NYANGA	SALUM KASSIM NYANGA	74	1403	12:13:00	001403
20129	149	138	157	181	202		DOTTO BAKARI KALOVYA	DOTTO BAKARI KALOVYA	2011-09-28	SALUM KASSIM NYANGA	SALUM KASSIM NYANGA	46	1399	13:18:00
20130	358	413	334	377	406		DOTTO BAKARI KALOVYA	DOTTO BAKARI KALOVYA	2011-09-28	SALUM KASSIM NYANGA	SALUM KASSIM NYANGA	30	1408	10:30:00	001392
20131	289	281	339	271	279		DOTTO BAKARI KALOVYA	DOTTO BAKARI KALOVYA	2011-10-28	SALUM KASSIM NYANGA	SALUM KASSIM NYANGA	395		11:09:00	001399
20132	489	581	587	506	585		DOTTO BAKARI KALOVYA	DOTTO BAKARI KALOVYA	2011-10-27	SALUM KASSIM NYANGA	SALUM KASSIM NYANGA	249		10:37:00	001403
20133	272		366	328	317		DOTTO BAKARI KALOVYA	DOTTO BAKARI KALOVYA	2011-10-26	SALUM KASSIM NYANGA	SALUM KASSIM NYANGA	364		09:22:00	001399
20134	508	797	731	691	688		DOTTO BAKARI KALOVYA	DOTTO BAKARI KALOVYA	2011-10-05	SALUM KASSIM NYANGA	SALUM KASSIM NYANGA	136	1408	11:52:00	001392
20135	194	56	153	178	165		DOTTO BAKARI KALOVYA	DBK	2011-09-27	SALUM KASSIM NYANGA	SALUM KASSIM NYANGA	24		00:00:00	001408
20136	413	576	603	509	479
20137	456	439	473	412	410		DOTTO BAKARI KALOVYA	DOTTO BAKARI KALOVYA	2011-10-27	SALUM KASSIM NYANGA	SALUM KASSIM NYANGA	248		09:38:00	001403
20138	472	405	408	465	386		DOTTO BAKARI KALOVYA	DOTTO BAKARI KALOVYA	2011-10-27	SALUM KASSIM NYANGA	SALUM KASSIM NYANGA	369		09:47:00	001392
20139	75	120	92	113	99		DOTTO BAKARI KALOVYA	DOTTO BAKARI KALOVYA	2011-10-17	SALUM KASSIM NYANGA	SALUM KASSIM NYANGA	260	1392	11:10:00
20140	536	538	528	542	456		DOTTO BAKARI KALOVYA	DOTTO BAKARI KALOVYA	2011-09-28	SALUM KASSIM NYANGA	SALUM KASSIM NYANGA	41	1399	14:19:00	001408
20141	385	468	552	604	466		DOTTO BAKARI KALOVYA	DOTTO BAKARI KALOVYA	2011-10-05	SALUM KASSIM NYANGA	SALUM KASSIM NYANGA	143	1399	13:17:00	001408
20142	172	111	166	209	115		DOTTO BAKARI KALOVYA	DOTTO BAKARI KALOVYA	2011-10-24	SALUM KASSIM NYANGA	SALUM KASSIM NYANGA	331		10:41:00	001392
20143	793	716	916	903	719		DOTTO BAKARI KALOVYA	DOTTO BAKARI KALOVYA	2011-10-05	SALUM KASSIM NYANGA	SALUM KASSIM NYANGA	137		13:03:00	001399
20144	72	70	83	53	82		DOTTO BAKARI KALOVYA	DOTTO BAKARI KALOVYA	2011-10-27	SALUM KASSIM NYANGA	SALUM KASSIM NYANGA	243		09:39:00	001403
20145	320	318	283	288	223				2011-10-26	SALUM KASSIM NYANGA	SALUM KASSIM NYANGA	370		10:50:00	001408
20146	1098			901	1211		DOTTO BAKARI KALOVYA	DOTTO BAKARI KALOVYA	2011-10-25	SALUM KASSIM NYANGA	SALUM KASSIM NYANGA	355			001399
20147	269	243	246	307	267		DOTTO BAKARI KALOVYA	DOTTO BAKARI KALOVYA	2011-10-06	SALUM KASSIM NYANGA	SALUM KASSIM NYANGA	161	1408	09:41:00	001399
20148	234	204	256	300	232		DOTTO BAKARI KALOVYA	DOTTO BAKARI KALOVYA	2011-10-04	SALUM KASSIM NYANGA	SALUM KASSIM NYANGA	127	1408	10:50:00	001399
20149	74	88	64	51	49		DOTTO BAKARI KALOVYA	DOTTO BAKARI KALOVYA	2011-10-12	JACOB LUSEKELO	JACOB LUSEKELO	222	1403	01:18:00	001408
20150	468	438	418	387	387		DOTTO BAKARI KALOVYA	DOTTO BAKARI KALOVYA	2011-10-05	SALUM KASSIM NYANGA	SALUM KASSIM NYANGA	7		09:36:00	001403
20151	412	417	385	352	359				2011-10-27	SALUM KASSIM NYANGA	SALUM KASSIM NYANGA	365		10:25:00	001392
20152	136	120	142	159	98
20153	197	64	224	211	197		DOTTO BAKARI KALOVYA	DOTTO BAKARI KALOVYA	2011-10-07	SALUM KASSIM NYANGA	SALUM KASSIM NYANGA	38	1399	11:36:00	001403
20154	433	463	406	432	341		DOTTO BAKARI KALOVYA	DOTTO BAKARI KALOVYA	2011-09-28	SALUM KASSIM NYANGA	SALUM KASSIM NYANGA	34	1399	10:58:00	001408
20155	547	560	479	509	455		DOTTO BAKARI KALOVYA	DOTTO BAKARI KALOVYA	2011-10-10	SALUM KASSIM NYANGA	SALUM KASSIM NYANGA	53	1392	11:00:00	001403
20156	485	543	500	481	434		DOTTO BAKARI KALOVYA	DOTTO BAKARI KALOVYA	2011-10-07	SALUM KASSIM NYANGA	SALUM KASSIM NYANGA	45	1392	11:15:00	001403
20157	488		473	441	437		DOTTO BAKARI KALOVYA	DOTTO BAKARI KALOVYA	2011-10-12	SALUM KASSIM NYANGA	SALUM KASSIM NYANGA	201	1403	13:44:00	001392
20158	1095	1123	1029	1012	1363		DOTTO BAKARI KALOVYA	DOTTO BAKARI KALOVYA	2011-10-11	SALUM KASSIM NYANGA	SALUM KASSIM NYANGA	198	1408	09:19:00	001399
20159	367	173	252	329	345		DOTTO BAKARI KALOVYA	DOTTO BAKARI KALOVYA	2011-10-21	SALUM KASSIM NYANGA	SALUM KASSIM NYANGA	317		11:22:00	001392
20160	178	285	226	253	197		DOTTO BAKARI KALOVYA	DOTTO BAKARI KALOVYA						09:18:00
20161	33	3	9	27	70								1399
20162	339	421	190	285	298		DOTTO BAKARI KALOVYA	DOTTO BAKARI KALOVYA	2011-09-29	SALUM KASSIM NYANGA	SALUM KASSIM NYANGA	54	1399	10:42:00
20163	539	615	605	537			DOTTO BAKARI KALOVYA	DOTTO BAKARI KALOVYA	2011-09-30	SALUM KASSIM NYANGA	SALUM KASSIM NYANGA	86	1403	11:58:00	001408
20165	517	682	614	549	603		DOTTO BAKARI KALOVYA	DOTTO BAKARI KALOVYA	2011-10-19	SALUM KASSIM NYANGA	SALUM KASSIM NYANGA	166	1408	10:28:00	001403
30001	179	246	241	236	242		DOTTO BAKARI KALOVYA	DOTTO BAKARI KALOVYA	2011-10-27	SALUM KASSIM NYANGA	SALUM KASSIM NYANGA	374		11:02:00	001399
30002	144	122	152	189	171		DOTTO BAKARI KALOVYA	DOTTO BAKARI KALOVYA	2011-10-19	SALUM KASSIM NYANGA	SALUM KASSIM NYANGA	288		08:16:00	001399
30003	485	442	263	453	485		DOTTO BAKARI KALOVYA	DOTTO BAKARI KALOVYA	2011-10-25	SALUM KASSIM NYANGA	SALUM KASSIM NYANGA	225		09:48:00	001403
30004	877	992	820	965			DOTTO BAKARI KALOVYA	DOTTO BAKARI KALOVYA	2011-10-21	SALUM KASSIM NYANGA	SALUM KASSIM NYANGA	204		11:36:00	001403
30005	336	370	275	395	336		DOTTO BAKARI KALOVYA	DOTTO BAKARI KALOVYA	2011-10-10	SALUM KASSIM NYANGA	SALUM KASSIM NYANGA	182	1403	11:28:00	001408
30006	440	424	311	491	493		DOTTO BAKARI KALOVYA	DOTTO BAKARI KALOVYA	2011-09-28	SALUM KASSIM NYANGA	SALUM KASSIM NYANGA	45	1408	11:20:00	001399
30007	379	327	327	342	381		DOTTO BAKARI KALOVYA	DOTTO BAKARI KALOVYA	2011-10-18	SALUM KASSIM NYANGA	SALUM KASSIM NYANGA	147		11:29:00	001403
30008	700	701	764	779	851		DOTTO BAKARI KALOVYA	DOTTO BAKARI KALOVYA	2011-10-26	SALUM KASSIM NYANGA	SALUM KASSIM NYANGA	236		12:18:00	001403
30009	550	626	539	553	658				2011-10-12	SALUM KASSIM NYANGA	SALUM KASSIM NYANGA	215	1408	09:28:00	001408
30010	87	47	98	100	101		DOTTO BAKARI KALOVYA	DOTTO BAKARI KALOVYA	2011-09-29	SALUM KASSIM NYANGA	SALUM KASSIM NYANGA	76	1408	11:45:00	001399
30011	433	565	560	492	563		DOTTO BAKARI KALOVYA	DOTTO BAKARI KALOVYA	2011-10-03	SALUM KASSIM NYANGA	SALUM KASSIM NYANGA	101	1399	10:55:00	001408
30012	401	406	263	410	432		DOTTO BAKARI KALOVYA	DOTTO BAKARI KALOVYA	2011-09-28	SALUM KASSIM NYANGA	SALUM KASSIM NYANGA	34	1408	12:12:00	001392
30013	297	255	339	351	369		DOTTO BAKARI KALOVYA	DOTTO BAKARI KALOVYA	2011-10-21	SALUM KASSIM NYANGA	SALUM KASSIM NYANGA	312		10:12:00	001392
30014	222	173	202	178	215		DOTTO BAKARI KALOVYA	DOTTO BAKARI KALOVYA	2011-10-25	SALUM KASSIM NYANGA	SALUM KASSIM NYANGA	226		10:23:00	001403
30015	128	169	224	165	160		DOTTO BAKARI KALOVYA	DOTTO BAKARI KALOVYA	2011-10-06	SALUM KASSIM NYANGA	SALUM KASSIM NYANGA	152	1408	09:31:00	001408
30016	238	200	259	177	208		DOTTO BAKARI KALOVYA	DOTTO BAKARI KALOVYA	2011-09-30	SALUM KASSIM NYANGA	SALUM KASSIM NYANGA	74	1408	12:30:00
30017	338	265	263	384	338		DOTTO BAKARI KALOVYA	DOTTO BAKARI KALOVYA						12:54:00
30018	315	323	229	333	247		DOTTO BAKARI KALOVYA	DOTTO BAKARI KALOVYA	2011-10-31	SALUM KASSIM NYANGA	SALUM KASSIM NYANGA	281		11:00:00	001403
30019	474	473	380	497	522		DOTTO BAKARI KALOVYA	DOTTO BAKARI KALOVYA	2011-10-17	SALUM KASSIM NYANGA	SALUM KASSIM NYANGA	275		10:45:00	001408
30020	144	115	98	277	136		DOTTO BAKARI KALOVYA	DOTTO BAKARI KALOVYA	2011-10-26	SALUM KASSIM NYANGA	SALUM KASSIM NYANGA	367		11:22:00	001399
30021				286	269		DOTTO BAKARI KALOVYA	DOTTO BAKARI KALOVYA	2011-10-13	JACOB LUSEKELO	JACOB LUSEKELO	99	1408	10:14:00	001403
30022	341	309	341	287	368		DOTTO BAKARI KALOVYA	DOTTO BAKARI KALOVYA	2011-10-20	SALUM KASSIM NYANGA	SALUM KASSIM NYANGA	313	1408	11:13:00	001408
30023	412	446	399	436	413		DOTTO BAKARI KALOVYA	DOTTO BAKARI KALOVYA	2011-09-29	SALUM KASSIM NYANGA	SALUM KASSIM NYANGA	75	1399	13:16:00	001399
30024	148	179	149	181	189		DOTTO BAKARI KALOVYA	DOTTO BAKARI KALOVYA	2011-10-21	SALUM KASSIM NYANGA	SALUM KASSIM NYANGA	331		11:04:00	001399
30025	286	193	321	244	270		DOTTO BAKARI KALOVYA	DOTTO BAKARI KALOVYA	2011-09-30	SALUM KASSIM NYANGA	SALUM KASSIM NYANGA	81	1408	12:16:00	001408
30026	738	463	534	576	613		DOTTO BAKARI KALOVYA	DOTTO BAKARI KALOVYA	2011-10-07	SALUM KASSIM NYANGA	SALUM KASSIM NYANGA	158	1399	10:57:00	001392
30027	504	451	494	503	519		DOTTO BAKARI KALOVYA	DOTTO BAKARI KALOVYA	2011-10-17	SALUM KASSIM NYANGA	SALUM KASSIM NYANGA	127	1403	11:32:00
30028	440	439	502	580	650		DOTTO BAKARI KALOVYA	DOTTO BAKARI KALOVYA	2011-10-05	SALUM KASSIM NYANGA	SALUM KASSIM NYANGA	145	1408	14:28:00	001399
30029	260	237	249	339	337		DOTTO BAKARI KALOVYA	DOTTO BAKARI KALOVYA	2011-10-27	SALUM KASSIM NYANGA	SALUM KASSIM NYANGA	372		08:20:00	001399
30030	137	159	136	147	172		DOTTO BAKARI KALOVYA	DOTTO BAKARI KALOVYA	2011-10-20	SALUM KASSIM NYANGA	SALUM KASSIM NYANGA	316		10:04:00	001408
30031	600	685	631	564	682		DOTTO BAKARI KALOVYA	DOTTO BAKARI KALOVYA	2011-10-17	SALUM KASSIM NYANGA	SALUM KASSIM NYANGA	129	1399	10:09:00	001403
30032	586	608	684	676	747		DOTTO BAKARI KALOVYA	DOTTO BAKARI KALOVYA	2011-10-10	SALUM KASSIM NYANGA	SALUM KASSIM NYANGA	186		09:15:00	001408
30033	593	661	500	696	695		DOTTO BAKARI KALOVYA	DOTTO BAKARI KALOVYA	2011-10-18	SALUM KASSIM NYANGA	SALUM KASSIM NYANGA	282		09:26:00	001399
30034	295	314	236	340	342		DOTTO BAKARI KALOVYA	DOTTO BAKARI KALOVYA	2011-09-28	SALUM KASSIM NYANGA	SALUM KASSIM NYANGA	41	1399	11:42:00
30035		261	265	351	346		DOTTO BAKARI KALOVYA	DOTTO BAKARI KALOVYA	2011-10-14	JACOB LUSEKELO	JACOB LUSEKELO	242	1399	12:36:00	001392
30036	201	218	209	167	185		DOTTO BAKARI KALOVYA	DOTTO BAKARI KALOVYA	2011-10-20	SALUM KASSIM NYANGA	SALUM KASSIM NYANGA	295	1408	10:47:00	001392
30037	170	139	137	209	198		DOTTO BAKARI KALOVYA	DOTTO BAKARI KALOVYA	2011-10-20	SALUM KASSIM NYANGA	SALUM KASSIM NYANGA	294	1408	13:44:00	001392
30038	459	415	524	494	544		DOTTO BAKARI KALOVYA	DOTTO BAKARI KALOVYA	2011-10-07	SALUM KASSIM NYANGA	SALUM KASSIM NYANGA	161	1408	11:40:00	001408
30039	500	561	582	517	640		DOTTO BAKARI KALOVYA	DOTTO BAKARI KALOVYA	2011-10-07	SALUM KASSIM NYANGA	SALUM KASSIM NYANGA	176	1392	10:17:00	001399
30040	487	620	475	531	584		DOTTO BAKARI KALOVYA	DOTTO BAKARI KALOVYA	2011-09-27	SALUM KASSIM NYANGA	SALUM KASSIM NYANGA	22	1392	11:00:00	001408
30041	819	694	746	734	858		DOTTO BAKARI KALOVYA	DOTTO BAKARI KALOVYA	2011-10-14	JACOB LUSEKELO	JACOB LUSEKELO	246		09:05:00	001399
30042	344	299	332	310	416		DOTTO BAKARI KALOVYA	DOTTO BAKARI KALOVYA	2011-10-19	SALUM KASSIM NYANGA	SALUM KASSIM NYANGA	295		12:51:00	001408
30043	351	295	414	278	445		DOTTO BAKARI KALOVYA	DOTTO BAKARI KALOVYA	2011-10-20	SALUM KASSIM NYANGA	SALUM KASSIM NYANGA	301		09:42:00	001392
30044	136	168	172	156	170		DOTTO BAKARI KALOVYA	DOTTO BAKARI KALOVYA	2011-09-29	SALUM KASSIM NYANGA	SALUM KASSIM NYANGA	59	1409	10:51:00	001392
30045	1148	1370	1200	1168	1396		DOTTO BAKARI KALOVYA	DOTTO BAKARI KALOVYA	2011-10-14	JACOB LUSEKELO	JACOB LUSEKELO	114	1399	12:50:00	001403
30046	973	1042	1006	1031	1238		DOTTO BAKARI KALOVYA	DOTTO BAKARI KALOVYA	2011-09-29	SALUM KASSIM NYANGA	SALUM KASSIM NYANGA	58	1408	09:33:00	001408
30047	606	511	556	695	632		DOTTO BAKARI KALOVYA	DOTTO BAKARI KALOVYA	2011-10-06	SALUM KASSIM NYANGA	SALUM KASSIM NYANGA	23	1408	11:51:00	001403
30048	61	50	47	63	59		DOTTO BAKARI KALOVYA	DOTTO BAKARI KALOVYA	2011-10-10	SALUM KASSIM NYANGA	SALUM KASSIM NYANGA	181	1403	10:13:00	001408
30049	442	400	371	390	473		DOTTO BAKARI KALOVYA	DOTTO BAKARI KALOVYA	2011-10-12	SALUM KASSIM NYANGA	SALUM KASSIM NYANGA	204	1399	13:40:00	001392
30050	534	608	583	597	655		DOTTO BAKARI KALOVYA	DOTTO BAKARI KALOVYA	2011-10-21	SALUM KASSIM NYANGA	SALUM KASSIM NYANGA	196		09:03:00	001403
30051	864	875	858	880	900		DOTTO BAKARI KALOVYA	DOTTO BAKARI KALOVYA	2011-10-17	SALUM KASSIM NYANGA	SALUM KASSIM NYANGA	267		12:22:00	001408
30052	700	728	624	748			DOTTO BAKARI KALOVYA	DOTTO BAKARI KALOVYA	2011-10-18	SALUM KASSIM NYANGA	SALUM KASSIM NYANGA	264		14:55:00	001392
30053	443	573	465	638	566		DOTTO BAKARI KALOVYA	DOTTO BAKARI KALOVYA	2011-10-18	SALUM KASSIM NYANGA	SALUM KASSIM NYANGA	144		15:11:00	001403
30054	427	339	345	381	514		DOTTO BAKARI KALOVYA	DOTTO BAKARI KALOVYA	2011-10-14	JACOB LUSEKELO	JACOB LUSEKELO	248	1408	12:42:00	001408
30055	560	540	472	485	690		DOTTO BAKARI KALOVYA	DOTTO BAKARI KALOVYA	2011-10-18	SALUM KASSIM NYANGA	SALUM KASSIM NYANGA	285		11:02:00	001399
30056	343	340	411	460	535		DOTTO BAKARI KALOVYA	DOTTO BAKARI KALOVYA	2011-10-14	JACOB LUSEKELO	JACOB LUSEKELO	254	1399	13:58:00	001408
30057	167	196	171	186	237		DOTTO BAKARI KALOVYA	DOTTO BAKARI KALOVYA	2011-10-27	SALUM KASSIM NYANGA	SALUM KASSIM NYANGA	252		11:45:00	001403
30058	165	187	221	168	242		DOTTO BAKARI KALOVYA	DOTTO BAKARI KALOVYA	2011-10-14	JACOB LUSEKELO	JACOB LUSEKELO	240	1408	11:08:00	001392
30059	1437	1504	1292	1434			DOTTO BAKARI KALOVYA	DOTTO BAKARI KALOVYA	2011-09-29	SALUM KASSIM NYANGA	SALUM KASSIM NYANGA	57		13:15:00	001408
30060	102	110	118	152	160		DOTTO BAKARI KALOVYA	DOTTO BAKARI KALOVYA	2011-10-24	SALUM KASSIM NYANGA	SALUM KASSIM NYANGA	349		13:00:00	001408
30061	359	449	541	523	584		DOTTO BAKARI KALOVYA	DOTTO BAKARI KALOVYA	2011-09-30	SALUM KASSIM NYANGA	SALUM KASSIM NYANGA	74	1399	11:17:00	001408
30062	256	239	246	265	277		DOTTO BAKARI KALOVYA	DOTTO BAKARI KALOVYA	2011-10-14	JACOB LUSEKELO	JACOB LUSEKELO	257	1408	10:12:00	001408
30063	206	225	204	286	270		DOTTO BAKARI KALOVYA	DOTTO BAKARI KALOVYA	2011-10-13	JACOB LUSEKELO	JACOB LUSEKELO	235	1403	12:05:00	001408
30064	257	283	231	274	306		DOTTO BAKARI KALOVYA	DOTTO BAKARI KALOVYA	2011-10-12	SALUM KASSIM NYANGA	SALUM KASSIM NYANGA	202	1408	12:40:00	001392
30065	217	246	187	282	328		DOTTO BAKARI KALOVYA	DOTTO BAKARI KALOVYA	2011-10-17	SALUM KASSIM NYANGA	SALUM KASSIM NYANGA	276		12:03:00	001408
30066	744	747	600	749			DOTTO BAKARI KALOVYA	DOTTO BAKARI KALOVYA	2011-10-17	SALUM KASSIM NYANGA	SALUM KASSIM NYANGA	137		10:37:00	001403
30067	375	384	350	371	474		DOTTO BAKARI KALOVYA	DOTTO BAKARI KALOVYA	2011-10-10	SALUM KASSIM NYANGA	SALUM KASSIM NYANGA	191	1403	09:53:00	001399
30068	194	162	193	221	271		DOTTO BAKARI KALOVYA	DOTTO BAKARI KALOVYA	2011-09-30	SALUM KASSIM NYANGA	SALUM KASSIM NYANGA	80	1399	10:05:00	001408
30069	647	584	753	692			DOTTO BAKARI KALOVYA	DOTTO BAKARI KALOVYA	2011-10-28	SALUM KASSIM NYANGA	SALUM KASSIM NYANGA	388		10:50:00	001399
30070	819	740	792	820			DOTTO BAKARI KALOVYA	DOTTO BAKARI KALOVYA	2011-09-29	SALUM KASSIM NYANGA	SALUM KASSIM NYANGA	56		13:18:00	001392
30071	369	294	357	371			DOTTO BAKARI KALOVYA	DOTTO BAKARI KALOVYA	2011-10-12	JACOB LUSEKELO	JACOB LUSEKELO	225		10:16:00	001408
30072	606	428	711	689			DOTTO BAKARI KALOVYA	DOTTO BAKARI KALOVYA	2011-09-28	SALUM KASSIM NYANGA	SALUM KASSIM NYANGA	40	1408	09:44:00	001399
30073	471	459	536	514	623		DOTTO BAKARI KALOVYA	DOTTO BAKARI KALOVYA	2011-10-17	SALUM KASSIM NYANGA	SALUM KASSIM NYANGA	126		09:20:00	001403
30074	340	254	296	320	464		DOTTO BAKARI KALOVYA	DOTTO BAKARI KALOVYA	2011-10-04	SALUM KASSIM NYANGA	SALUM KASSIM NYANGA	121	1403	10:14:00	001408
30075	506	106	570	548			DOTTO BAKARI KALOVYA	DOTTO BAKARI KALOVYA	2011-10-27	SALUM KASSIM NYANGA	SALUM KASSIM NYANGA	377		09:12:00	001399
30076	897	1121		1055	1015				2011-10-20	SALUM KASSIM NYANGA	SALUM KASSIM NYANGA	305	1392	09:00:00	001399
30077	609	787	750	659	618		DOTTO BAKARI KALOVYA	DOTTO BAKARI KALOVYA	2011-09-28	SALUM KASSIM NYANGA	SALUM KASSIM NYANGA	37	1408	12:45:00	001392
30078	114		103	128	107		DOTTO BAKARI KALOVYA	DOTTO BAKARI KALOVYA	2011-10-18	SALUM KASSIM NYANGA	SALUM KASSIM NYANGA	266		11:35:00	001392
30079	177	39	139	262	144		DOTTO BAKARI KALOVYA	DOTTO BAKARI KALOVYA						14:30:00
30080	471	345	442	413	383		DOTTO BAKARI KALOVYA	DOTTO BAKARI KALOVYA	2011-10-25	SALUM KASSIM NYANGA	SALUM KASSIM NYANGA	356		09:02:00	001399
30081	274	104	279	289	272		DOTTO BAKARI KALOVYA	DOTTO BAKARI KALOVYA	2011-10-27	SALUM KASSIM NYANGA	SALUM KASSIM NYANGA	379		10:04:00	001399
30082	446		419	468	403		DOTTO BAKARI KALOVYA	DOTTO BAKARI KALOVYA	2011-10-04	SALUM KASSIM NYANGA	SALUM KASSIM NYANGA	123		12:18:00	001408
30083	89		85	98	64		DOTTO BAKARI KALOVYA	DOTTO BAKARI KALOVYA	2011-10-17	SALUM KASSIM NYANGA	SALUM KASSIM NYANGA	267	1399	13:43:00
30084	303	365	379	410	376		DOTTO BAKARI KALOVYA	DOTTO BAKARI KALOVYA	2011-09-29	SALUM KASSIM NYANGA	SALUM KASSIM NYANGA	61	1392	10:20:00	001408
30085	774	696	768	742	766		DOTTO BAKARI KALOVYA	DOTTO BAKARI KALOVYA	2011-10-05	SALUM KASSIM NYANGA	SALUM KASSIM NYANGA	134	1392	11:08:00	001392
30086	29	33	43	35	15		DOTTO BAKARI KALOVYA	DOTTO BAKARI KALOVYA	2011-10-18	SALUM KASSIM NYANGA	SALUM KASSIM NYANGA	307	1403	12:21:00	001399
30087	643	518	498	605	483		DOTTO BAKARI KALOVYA	DOTTO BAKARI KALOVYA	2011-10-20	SALUM KASSIM NYANGA	SALUM KASSIM NYANGA	313		10:48:00	001399
30088	495	588	646	589	485		DOTTO BAKARI KALOVYA	DOTTO BAKARI KALOVYA	2011-10-17	SALUM KASSIM NYANGA	SALUM KASSIM NYANGA	248		11:29:00	001392
30089	397	568	417	295	386		DOTTO BAKARI KALOVYA	DOTTO BAKARI KALOVYA	2011-10-14	JACOB LUSEKELO	JACOB LUSEKELO	108	1399	10:17:00	001403
30090	760	640	543	782	675		DOTTO BAKARI KALOVYA	DOTTO BAKARI KALOVYA	2011-10-06	SALUM KASSIM NYANGA	SALUM KASSIM NYANGA	18	1408	12:22:00	001403
30091	395	325	436	429	355		DOTTO BAKARI KALOVYA	DOTTO BAKARI KALOVYA	2011-10-07	SALUM KASSIM NYANGA	SALUM KASSIM NYANGA	164	1399	11:49:00	001408
30092	175	176	190	215	191		DOTTO BAKARI KALOVYA	DOTTO BAKARI KALOVYA	2011-10-18	SALUM KASSIM NYANGA	SALUM KASSIM NYANGA	278		11:24:00	001399
30093	308	396	305	424	303		DOTTO BAKARI KALOVYA	DOTTO BAKARI KALOVYA	2011-09-29	SALUM KASSIM NYANGA	SALUM KASSIM NYANGA	57	1399	10:08:00	001392
30094	303	299	288	366	266		DOTTO BAKARI KALOVYA	DOTTO BAKARI KALOVYA	2011-10-07	SALUM KASSIM NYANGA	SALUM KASSIM NYANGA	160	1392	09:56:00	001392
30095	563	350	596	604	475		DOTTO BAKARI KALOVYA	DOTTO BAKARI KALOVYA	2011-10-07	SALUM KASSIM NYANGA	SALUM KASSIM NYANGA	32	1392	12:52:00	001403
30096	838	881	937	891	795		DOTTO BAKARI KALOVYA	DOTTO BAKARI KALOVYA	2011-09-29	SALUM KASSIM NYANGA	SALUM KASSIM NYANGA	74	1399	13:50:00
30097	442	337	348	280	349		DOTTO BAKARI KALOVYA	DOTTO BAKARI KALOVYA	2011-10-11	SALUM KASSIM NYANGA	SALUM KASSIM NYANGA	200	1403	10:04:00	001408
30098	133	80	137	131	89		DOTTO BAKARI KALOVYA	DOTTO BAKARI KALOVYA	2011-10-26	SALUM KASSIM NYANGA	SALUM KASSIM NYANGA	355		09:59:00	001392
30099	534	466	450	383	492		DOTTO BAKARI KALOVYA	DOTTO BAKARI KALOVYA	2011-10-24	SALUM KASSIM NYANGA	SALUM KASSIM NYANGA	352		10:32:00	001408
30100	636	596	606	477	477		DOTTO BAKARI KALOVYA	DOTTO BAKARI KALOVYA	2011-10-26	SALUM KASSIM NYANGA	SALUM KASSIM NYANGA	362		09:42:00	001399
30101	542	543	477	453	484		DOTTO BAKARI KALOVYA	DOTTO BAKARI KALOVYA	2011-10-25	SALUM KASSIM NYANGA	SALUM KASSIM NYANGA	399		01:38:00	001392
30102	276	268	252	289	229		DOTTO BAKARI KALOVYA	DOTTO BAKARI KALOVYA	2011-10-28	SALUM KASSIM NYANGA	SALUM KASSIM NYANGA	269		10:18:00	001403
30103	302	246	325	239	271		DOTTO BAKARI KALOVYA	DOTTO BAKARI KALOVYA	2011-10-17	SALUM KASSIM NYANGA	SALUM KASSIM NYANGA	252	1392	13:44:00
30104	269	224	279	215	223		DOTTO BAKARI KALOVYA	DOTTO BAKARI KALOVYA	2011-10-20	SALUM KASSIM NYANGA	SALUM KASSIM NYANGA	322		10:08:00	001399
30105	533	733	559	616	542		DOTTO BAKARI KALOVYA	DOTTO BAKARI KALOVYA	2011-10-21	SALUM KASSIM NYANGA	SALUM KASSIM NYANGA	328		13:36:00	001399
30106	620	120	549	641	566		DOTTO BAKARI KALOVYA	DOTTO BAKARI KALOVYA	2011-10-14	JACOB LUSEKELO	JACOB LUSEKELO	226	1408	13:00:00	001392
30107	336	343	309	391	379		DOTTO BAKARI KALOVYA	DOTTO BAKARI KALOVYA	2011-10-05	SALUM KASSIM NYANGA	SALUM KASSIM NYANGA	9	1399	11:00:00	001403
30108	945	882	776	826	960		DOTTO BAKARI KALOVYA	DOTTO BAKARI KALOVYA	2011-10-28	SALUM KASSIM NYANGA	SALUM KASSIM NYANGA	262		11:14:00	001403
30109	207	216	167	259	196		DOTTO BAKARI KALOVYA	DOTTO BAKARI KALOVYA	2011-10-20	SALUM KASSIM NYANGA	SALUM KASSIM NYANGA	302		11:13:00	001392
30110	452	244	417	451	450		DOTTO BAKARI KALOVYA	DOTTO BAKARI KALOVYA	2011-10-20	SALUM KASSIM NYANGA	SALUM KASSIM NYANGA	180		09:38:00	001403
30111	189		179	250	195		DOTTO BAKARI KALOVYA	DOTTO BAKARI KALOVYA	2011-10-12	JACOB LUSEKELO	JACOB LUSEKELO	212	1403	11:04:00	001392
30112	426	411	502	469	502		DOTTO BAKARI KALOVYA	DOTTO BAKARI KALOVYA	2011-10-12	SALUM KASSIM NYANGA	SALUM KASSIM NYANGA	209	1399	12:10:00	001399
30113	385	384	371	377	365		DOTTO BAKARI KALOVYA	DOTTO BAKARI KALOVYA	2011-10-10	SALUM KASSIM NYANGA	SALUM KASSIM NYANGA	181	1392	12:40:00	001399
30114	235		206	248	214		DOTTO BAKARI KALOVYA	DOTTO BAKARI KALOVYA	2011-09-28	SALUM KASSIM NYANGA	SALUM KASSIM NYANGA	48	1408	13:16:00	001399
30115	20	15	22	30	8		DOTTO BAKARI KALOVYA	DOTTO BAKARI KALOVYA	2011-10-19	SALUM KASSIM NYANGA	SALUM KASSIM NYANGA	277		08:22:00	001392
30116	343	147	301	350	391		DOTTO BAKARI KALOVYA	DOTTO BAKARI KALOVYA	2011-10-20	SALUM KASSIM NYANGA	SALUM KASSIM NYANGA	321		09:03:00	001399
30117	532	490	477	536	460		DOTTO BAKARI KALOVYA	DOTTO BAKARI KALOVYA	2011-10-10	SALUM KASSIM NYANGA	SALUM KASSIM NYANGA	185		13:17:00	001392
30118	315	241	243	259	353		DOTTO BAKARI KALOVYA	DOTTO BAKARI KALOVYA	2011-10-17	SALUM KASSIM NYANGA	SALUM KASSIM NYANGA	136		09:21:00	001403
30119	367	394	355	353	445		DOTTO BAKARI KALOVYA	DOTTO BAKARI KALOVYA	2011-10-19	SALUM KASSIM NYANGA	SALUM KASSIM NYANGA	288	1408	11:09:00	001392
30120	547	428	472	560	494		DOTTO BAKARI KALOVYA	DOTTO BAKARI KALOVYA	2011-10-31	SALUM KASSIM NYANGA	SALUM KASSIM NYANGA	403		11:34:00	001399
30121	1064	896	1065	1021	988		DOTTO BAKARI KALOVYA	DOTTO BAKARI KALOVYA	2011-10-28	SALUM KASSIM NYANGA	SALUM KASSIM NYANGA	393		12:32:00	001399
30122	527	423	493	475	530				2011-10-10	SALUM KASSIM NYANGA	SALUM KASSIM NYANGA	192		10:38:00	001399
30123	611	360	947	771	761		DOTTO BAKARI KALOVYA	DOTTO BAKARI KALOVYA	2011-10-18	SALUM KASSIM NYANGA	SALUM KASSIM NYANGA	284		10:16:00	001399
30124	1034	1234	1260	1321	1264		DOTTO BAKARI KALOVYA	DOTTO BAKARI KALOVYA	2011-10-28	SALUM KASSIM NYANGA	SALUM KASSIM NYANGA	377		08:55:00	001392
30125	574	535	504	562	560		DOTTO BAKARI KALOVYA	DOTTO BAKARI KALOVYA	2011-10-20	SALUM KASSIM NYANGA	SALUM KASSIM NYANGA	293	1399	10:34:00	001392
30126	30	27	31	45	38		DOTTO BAKARI KALOVYA	DOTTO BAKARI KALOVYA	2011-10-13	JACOB LUSEKELO	JACOB LUSEKELO	96	1408	12:20:00	001403
30127	480	503	503	426	476		DOTTO BAKARI KALOVYA	DOTTO BAKARI KALOVYA	2011-10-17	SALUM KASSIM NYANGA	SALUM KASSIM NYANGA	268		11:17:00	001399
30128	305	513	518	389	481		DOTTO BAKARI KALOVYA	DOTTO BAKARI KALOVYA	2011-10-25	SALUM KASSIM NYANGA	SALUM KASSIM NYANGA	222		11:30:00	001403
30129	629	264	700	696	703		DOTTO BAKARI KALOVYA	DOTTO BAKARI KALOVYA	2011-10-20	SALUM KASSIM NYANGA	SALUM KASSIM NYANGA	324		08:57:00	001408
30130	76	59	70	94	57		DOTTO BAKARI KALOVYA	DOTTO BAKARI KALOVYA	2011-10-17	SALUM KASSIM NYANGA	SALUM KASSIM NYANGA	250	1392	09:09:00
30131	821	978	690	772	784		DOTTO BAKARI KALOVYA	DOTTO BAKARI KALOVYA	2011-10-27	SALUM KASSIM NYANGA	SALUM KASSIM NYANGA	245		12:37:00	001403
30132	699	473	645	669	738		DOTTO BAKARI KALOVYA	DOTTO BAKARI KALOVYA	2011-10-07	SALUM KASSIM NYANGA	SALUM KASSIM NYANGA	31	1408	11:19:00	001403
30133	250	216	268	261	368		DOTTO BAKARI KALOVYA	DOTTO BAKARI KALOVYA	2011-10-07	SALUM KASSIM NYANGA	SALUM KASSIM NYANGA	164	1399	12:13:00	001392
30134	193	247	220	227	257		DOTTO BAKARI KALOVYA	DOTTO BAKARI KALOVYA	2011-10-17	SALUM KASSIM NYANGA	SALUM KASSIM NYANGA	256		11:27:00	001392
30135	149	163	171	244	257		DOTTO BAKARI KALOVYA	DOTTO BAKARI KALOVYA	2011-10-11	SALUM KASSIM NYANGA	SALUM KASSIM NYANGA	202		08:47:00	001399
30136	120	135	128	158	160		DOTTO BAKARI KALOVYA	DOTTO BAKARI KALOVYA	2011-10-18	SALUM KASSIM NYANGA	SALUM KASSIM NYANGA	288		10:35:00	001408
30137	661	633	700	567	654		DOTTO BAKARI KALOVYA	DOTTO BAKARI KALOVYA	2011-10-24	SALUM KASSIM NYANGA	SALUM KASSIM NYANGA	334		10:54:00	001392
30138	99	71	107	174	114		DOTTO BAKARI KALOVYA	DOTTO BAKARI KALOVYA	2011-10-14	JACOB LUSEKELO	JACOB LUSEKELO	255	1408	09:57:00	001399
30139	197	170	178	162	222		DOTTO BAKARI KALOVYA	DOTTO BAKARI KALOVYA	2011-10-05	SALUM KASSIM NYANGA	SALUM KASSIM NYANGA	141	1399	09:36:00	001408
30140	282	328	330	282	402		DOTTO BAKARI KALOVYA	DOTTO BAKARI KALOVYA	2011-10-21	SALUM KASSIM NYANGA	SALUM KASSIM NYANGA	334		10:25:00	001408
30141	262	271	275	248	261		DOTTO BAKARI KALOVYA	DOTTO BAKARI KALOVYA	2011-10-21	SALUM KASSIM NYANGA	SALUM KASSIM NYANGA	326		09:05:00	001399
30142	262	32	315	289	343		DOTTO BAKARI KALOVYA	DOTTO BAKARI KALOVYA	2011-10-04	SALUM KASSIM NYANGA	SALUM KASSIM NYANGA	124	1403	12:03:00	001408
30143	89	79	100	130	109		DOTTO BAKARI KALOVYA	DOTTO BAKARI KALOVYA	2011-10-14	JACOB LUSEKELO	JACOB LUSEKELO	258	1399	11:24:00	001408
30144	701	743	801	845	903		DOTTO BAKARI KALOVYA	DOTTO BAKARI KALOVYA	2011-10-18	SALUM KASSIM NYANGA	SALUM KASSIM NYANGA	283		10:36:00	001408
30145	444	505	471	499	528		DOTTO BAKARI KALOVYA	DOTTO BAKARI KALOVYA	2011-10-12	SALUM KASSIM NYANGA	SALUM KASSIM NYANGA	211	1408	10:21:00	001399
30146	260	291	255	268	247		DOTTO BAKARI KALOVYA	DOTTO BAKARI KALOVYA	2011-09-28	SALUM KASSIM NYANGA	SALUM KASSIM NYANGA	35	1408	12:42:00	001408
30147	161	145	199	167	172		DOTTO BAKARI KALOVYA	DOTTO BAKARI KALOVYA	2011-10-12	SALUM KASSIM NYANGA	SALUM KASSIM NYANGA	212	1399	12:45:00	001399
30148	324	288	333	298	299		DOTTO BAKARI KALOVYA	DOTTO BAKARI KALOVYA	2011-10-20	SALUM KASSIM NYANGA	SALUM KASSIM NYANGA	323		12:43:00	001399
30149	139	65	162	135	157		DOTTO BAKARI KALOVYA	DOTTO BAKARI KALOVYA	2011-10-12	JACOB LUSEKELO	JACOB LUSEKELO	208	1403	11:25:00	001392
30150	35	30	46	68	31		DOTTO BAKARI KALOVYA	DOTTO BAKARI KALOVYA	2011-10-17	SALUM KASSIM NYANGA	SALUM KASSIM NYANGA	128		15:15:00	001403
30151	343	284	330	366	378		DOTTO BAKARI KALOVYA	DOTTO BAKARI KALOVYA	2011-10-27	SALUM KASSIM NYANGA	SALUM KASSIM NYANGA	383		10:21:00	001392
30152	584	562	597	580	606		DOTTO BAKARI KALOVYA	DOTTO BAKARI KALOVYA	2011-10-13	JACOB LUSEKELO	JACOB LUSEKELO	230	1408	13:33:00	001408
30153	197	219	168	211	228		DOTTO BAKARI KALOVYA	DOTTO BAKARI KALOVYA	2011-10-14	JACOB LUSEKELO	JACOB LUSEKELO	248	1408	10:28:00	001399
30154	245	235	228	303	259		DOTTO BAKARI KALOVYA	DOTTO BAKARI KALOVYA	2011-10-05	SALUM KASSIM NYANGA	SALUM KASSIM NYANGA	135		10:12:00	001408
30155	198	225	219	194	182		DOTTO BAKARI KALOVYA	DOTTO BAKARI KALOVYA	2011-10-28	SALUM KASSIM NYANGA	SALUM KASSIM NYANGA	399		14:39:00	001408
30156	302	203	250	290	229		DOTTO BAKARI KALOVYA	DOTTO BAKARI KALOVYA	2011-10-19	SALUM KASSIM NYANGA	SALUM KASSIM NYANGA	303	1392	10:11:00	001408
30157	166	246	212	301	228		DOTTO BAKARI KALOVYA	DOTTO BAKARI KALOVYA	2011-09-29	SALUM KASSIM NYANGA	SALUM KASSIM NYANGA	73	1399	09:59:00
30158	175	199	161	231	187		DOTTO BAKARI KALOVYA	DOTTO BAKARI KALOVYA	2011-10-14	JACOB LUSEKELO	JACOB LUSEKELO	244	1399	02:34:00	001399
30159	443	397	410	435	385		DOTTO BAKARI KALOVYA	DOTTO BAKARI KALOVYA	2011-10-17	SALUM KASSIM NYANGA	SALUM KASSIM NYANGA	132		14:00:00	001403
30160	702	627	687	796	801		DOTTO BAKARI KALOVYA	DOTTO BAKARI KALOVYA	2011-10-27	SALUM KASSIM NYANGA	SALUM KASSIM NYANGA	366		09:48:00	001392
30161	506		567	653	480		DOTTO BAKARI KALOVYA	DOTTO BAKARI KALOVYA	2011-10-20	SALUM KASSIM NYANGA	SALUM KASSIM NYANGA	309	1408	11:00:00	001399
30162	324	318	359	406	322		DOTTO BAKARI KALOVYA	DOTTO BAKARI KALOVYA	2011-10-17	SALUM KASSIM NYANGA	SALUM KASSIM NYANGA	265	1403	09:47:00	001408
30163	215	246	270	293	211		DOTTO BAKARI KALOVYA	DOTTO BAKARI KALOVYA	2011-10-12	JACOB LUSEKELO	JACOB LUSEKELO	219	1403	10:17:00	001399
30164	407	364	420	456	259		DOTTO BAKARI KALOVYA	DOTTO BAKARI KALOVYA	2011-10-12	SALUM KASSIM NYANGA	SALUM KASSIM NYANGA	198		11:23:00	001392
30165	159	112	140	127	176		DOTTO BAKARI KALOVYA	DOTTO BAKARI KALOVYA	2011-10-05	SALUM KASSIM NYANGA	SALUM KASSIM NYANGA	134	1392	11:27:00	001408
30166	298		532	286	109		DOTTO BAKARI KALOVYA	DOTTO BAKARI KALOVYA	2011-10-10	SALUM KASSIM NYANGA	SALUM KASSIM NYANGA	183	1408	09:55:00	001392
30167	423	433	449	341	259		DOTTO BAKARI KALOVYA	DOTTO BAKARI KALOVYA	2011-10-17	SALUM KASSIM NYANGA	SALUM KASSIM NYANGA	262	1403	09:07:00	001408
30168	450	90	416	355	314		DOTTO BAKARI KALOVYA	DOTTO BAKARI KALOVYA	2011-10-18	SALUM KASSIM NYANGA	SALUM KASSIM NYANGA	280		15:03:00	001408
30169	185	163	200	171	196		DOTTO BAKARI KALOVYA	DOTTO BAKARI KALOVYA						10:02:00
30170	492	502	442	563	546		DOTTO BAKARI KALOVYA	DOTTO BAKARI KALOVYA	2011-10-21	SALUM KASSIM NYANGA	SALUM KASSIM NYANGA	321		13:37:00	001392
30171	493	473	447	515	492		DOTTO BAKARI KALOVYA	DOTTO BAKARI KALOVYA	2011-10-05	SALUM KASSIM NYANGA	SALUM KASSIM NYANGA	15	1392	11:50:00	001403
30172	280	232	288	288	287		DOTTO BAKARI KALOVYA	DOTTO BAKARI KALOVYA	2011-10-20	SALUM KASSIM NYANGA	SALUM KASSIM NYANGA	320		10:08:00	001408
30173	479		455	525	485		DOTTO BAKARI KALOVYA	DOTTO BAKARI KALOVYA	2011-10-18	SALUM KASSIM NYANGA	SALUM KASSIM NYANGA	151		10:42:00	001403
30174	254	226	261	248	205		DOTTO BAKARI KALOVYA	DOTTO BAKARI KALOVYA	2011-10-05	SALUM KASSIM NYANGA	SALUM KASSIM NYANGA	10	1399	10:52:00	001403
30175	293		316	281	365		DOTTO BAKARI KALOVYA	DOTTO BAKARI KALOVYA	2011-10-20	SALUM KASSIM NYANGA	SALUM KASSIM NYANGA	303		09:40:00	001392
30176	568	625	627	676	693		DOTTO BAKARI KALOVYA	DOTTO BAKARI KALOVYA	2011-10-14	JACOB LUSEKELO	JACOB LUSEKELO	243	1403	09:39:00	001399
30177	551	467	492	600	692		DOTTO BAKARI KALOVYA	DOTTO BAKARI KALOVYA	2011-09-29	SALUM KASSIM NYANGA	SALUM KASSIM NYANGA	51		09:09:00	001408
30178	547	604	476	610	544		DOTTO BAKARI KALOVYA	DOTTO BAKARI KALOVYA	2011-10-07	SALUM KASSIM NYANGA	SALUM KASSIM NYANGA	178	1399	13:07:00	001399
30179	85	90	92	85	116		DOTTO BAKARI KALOVYA	DOTTO BAKARI KALOVYA	2011-10-26	SALUM KASSIM NYANGA	SALUM KASSIM NYANGA	355		09:10:00	001392
30180	436	379	510	451	483		DOTTO BAKARI KALOVYA	DOTTO BAKARI KALOVYA	2011-09-29	SALUM KASSIM NYANGA	SALUM KASSIM NYANGA	49	1408	10:10:00
30181	605	651	526	406			DOTTO BAKARI KALOVYA	DOTTO BAKARI KALOVYA	2011-10-24	SALUM KASSIM NYANGA	SALUM KASSIM NYANGA	342		14:04:00	001399
30182	380		373	442	448		DOTTO BAKARI KALOVYA	DOTTO BAKARI KALOVYA	2011-10-31	SALUM KASSIM NYANGA	SALUM KASSIM NYANGA	280		11:14:00	001403
30183	126	136	133	178	304		DOTTO BAKARI KALOVYA	DOTTO BAKARI KALOVYA	2011-09-29	SALUM KASSIM NYANGA	SALUM KASSIM NYANGA	58	1399	13:48:00	001399
30184	900	1011	983	790	939		DOTTO BAKARI KALOVYA	DOTTO BAKARI KALOVYA	2011-10-28	SALUM KASSIM NYANGA	SALUM KASSIM NYANGA	398		11:33:00	001399
30185		254	253	310	429		DOTTO BAKARI KALOVYA	DOTTO BAKARI KALOVYA	2011-10-14	JACOB LUSEKELO	JACOB LUSEKELO	121	1399	13:49:00	001403
30186	253	267	227	334	352		DOTTO BAKARI KALOVYA	DOTTO BAKARI KALOVYA	2011-10-20	SALUM KASSIM NYANGA	SALUM KASSIM NYANGA	309	1399	12:10:00	001408
30187	11	10	20	9	14		DOTTO BAKARI KALOVYA	DOTTO BAKARI KALOVYA	2011-09-29	SALUM KASSIM NYANGA	SALUM KASSIM NYANGA	67	1392	10:06:00	001399
30188	265	281	288	240	255		DOTTO BAKARI KALOVYA	DOTTO BAKARI KALOVYA	2011-09-27	SALUM KASSIM NYANGA	SALUM KASSIM NYANGA	28		10:13:00	001399
30189	242	243	273	298	249		DOTTO BAKARI KALOVYA	DOTTO BAKARI KALOVYA	2011-10-27	SALUM KASSIM NYANGA	SALUM KASSIM NYANGA	379		10:49:00	001408
30190	365	322	376	431	389		DOTTO BAKARI KALOVYA	DOTTO BAKARI KALOVYA	2011-10-19	SALUM KASSIM NYANGA	SALUM KASSIM NYANGA	291		08:24:00	001408
30191			274	242	253				2011-10-21	SALUM KASSIM NYANGA	SALUM KASSIM NYANGA	207		08:55:00	001403
30192	347	304	329	348	502		DOTTO BAKARI KALOVYA	DOTTO BAKARI KALOVYA	2011-10-05	SALUM KASSIM NYANGA	SALUM KASSIM NYANGA	139	1392	13:04:00	001399
30193	340	264	354	342	397		DOTTO BAKARI KALOVYA	DOTTO BAKARI KALOVYA	2011-10-17	SALUM KASSIM NYANGA	SALUM KASSIM NYANGA	123	1403	13:24:00
30194	45	46		57	51		DOTTO BAKARI KALOVYA	DOTTO BAKARI KALOVYA	2011-10-24	SALUM KASSIM NYANGA	SALUM KASSIM NYANGA	218		11:55:00	001403
30195	177	121	164	195	146		DOTTO BAKARI KALOVYA	DOTTO BAKARI KALOVYA	2011-10-14	JACOB LUSEKELO	JACOB LUSEKELO	104	1408	09:46:00	001403
30196	290	259	277	303	272		DOTTO BAKARI KALOVYA	DOTTO BAKARI KALOVYA	2011-10-20	SALUM KASSIM NYANGA	SALUM KASSIM NYANGA	172	1392	08:54:00	001403
30197	103	94	128	168	122		DOTTO BAKARI KALOVYA	DOTTO BAKARI KALOVYA	2011-10-07	SALUM KASSIM NYANGA	SALUM KASSIM NYANGA	160		10:01:00	001408
30198	293	352	227	378	252		DOTTO BAKARI KALOVYA	DOTTO BAKARI KALOVYA	2011-10-14	JACOB LUSEKELO	JACOB LUSEKELO	256	1408	10:12:00	001408
30199	52		37	77	52		DOTTO BAKARI KALOVYA	DOTTO BAKARI KALOVYA	2011-10-24	SALUM KASSIM NYANGA	SALUM KASSIM NYANGA	343		10:22:00	001399
30200	333	284	386	340	300		DOTTO BAKARI KALOVYA	DOTTO BAKARI KALOVYA	2011-10-05	SALUM KASSIM NYANGA	SALUM KASSIM NYANGA	134	1392	13:09:00
30201	186	324	207	228	195		DOTTO BAKARI KALOVYA	DOTTO BAKARI KALOVYA	2011-10-20	SALUM KASSIM NYANGA	SALUM KASSIM NYANGA	316		12:38:00	001399
30202	367	291	337	275	318		DOTTO BAKARI KALOVYA	DOTTO BAKARI KALOVYA	2011-10-21	SALUM KASSIM NYANGA	SALUM KASSIM NYANGA	199		13:47:00	001403
30203	479		514	439	428		DOTTO BAKARI KALOVYA	DOTTO BAKARI KALOVYA	2011-10-27	SALUM KASSIM NYANGA	SALUM KASSIM NYANGA	376		12:40:00	001399
30204	592	688	527	517	553		DOTTO BAKARI KALOVYA	DOTTO BAKARI KALOVYA	2011-10-12	SALUM KASSIM NYANGA	SALUM KASSIM NYANGA	208	1403	11:10:00	001408
30205	163	143	117	167	123		DOTTO BAKARI KALOVYA	DOTTO BAKARI KALOVYA	2011-10-12	SALUM KASSIM NYANGA	SALUM KASSIM NYANGA	208		12:22:00	001399
30206	282	286	262	271	261		DOTTO BAKARI KALOVYA	DOTTO BAKARI KALOVYA	2011-10-12	SALUM KASSIM NYANGA	SALUM KASSIM NYANGA	84	1408	12:21:00	001403
30207	755	709	765	815	635		DOTTO BAKARI KALOVYA	DOTTO BAKARI KALOVYA	2011-10-21	SALUM KASSIM NYANGA	SALUM KASSIM NYANGA	329		09:48:00	001399
30208	510	593	846	407	421		DOTTO BAKARI KALOVYA	DOTTO BAKARI KALOVYA	2011-09-29	SALUM KASSIM NYANGA	SALUM KASSIM NYANGA	56		11:56:00	001408
30209	295	213	287	330	283		DOTTO BAKARI KALOVYA	DOTTO BAKARI KALOVYA	2011-10-27	SALUM KASSIM NYANGA	SALUM KASSIM NYANGA	390		11:57:00	001408
30210	508	474	499	533	450		DOTTO BAKARI KALOVYA	DOTTO BAKARI KALOVYA	2011-10-20	SALUM KASSIM NYANGA	SALUM KASSIM NYANGA	306		09:59:00	001392
30211	709		701	718	748		DOTTO BAKARI KALOVYA	DOTTO BAKARI KALOVYA	2011-10-12	SALUM KASSIM NYANGA	SALUM KASSIM NYANGA	214		11:40:00	001399
30212	516	508	555	478	417		DOTTO BAKARI KALOVYA	DOTTO BAKARI KALOVYA	2011-10-12	SALUM KASSIM NYANGA	SALUM KASSIM NYANGA	211		13:54:00	001408
30213	1241	1041	907	1225	966		DOTTO BAKARI KALOVYA	DOTTO BAKARI KALOVYA	2011-10-10	SALUM KASSIM NYANGA	SALUM KASSIM NYANGA	184	1392	11:04:00	001408
30214	216	256	263	194	237		DOTTO BAKARI KALOVYA	DOTTO BAKARI KALOVYA	2011-10-19	SALUM KASSIM NYANGA	SALUM KASSIM NYANGA	280		13:25:00	001392
30215	389	463	369	401	316		DOTTO BAKARI KALOVYA	DOTTO BAKARI KALOVYA	2011-10-17	SALUM KASSIM NYANGA	SALUM KASSIM NYANGA	263	1399	12:02:00	001399
30216	17	322	388	372	380		DOTTO BAKARI KALOVYA	DOTTO BAKARI KALOVYA	2011-10-05	SALUM KASSIM NYANGA	SALUM KASSIM NYANGA	138	1392	10:00:00	001408
30217	298	322	302	261	270		DOTTO BAKARI KALOVYA	DOTTO BAKARI KALOVYA	2011-10-19	SALUM KASSIM NYANGA	SALUM KASSIM NYANGA	161		14:51:00	001403
30218	434	481	481	501	410		DOTTO BAKARI KALOVYA	DOTTO BAKARI KALOVYA	2011-10-27	SALUM KASSIM NYANGA	SALUM KASSIM NYANGA	250		11:12:00	001403
30219	248	325	307	318	250		DOTTO BAKARI KALOVYA	DOTTO BAKARI KALOVYA	2011-10-31	SALUM KASSIM NYANGA	SALUM KASSIM NYANGA	393		12:40:00	001392
30220	419	480	527	476	371		DOTTO BAKARI KALOVYA	DOTTO BAKARI KALOVYA	2011-10-14	JACOB LUSEKELO	JACOB LUSEKELO	227	1403	10:48:00	001392
30221	709	630	682	689	608		DOTTO BAKARI KALOVYA	DOTTO BAKARI KALOVYA	2011-10-24	SALUM KASSIM NYANGA	SALUM KASSIM NYANGA	211		11:17:00	001403
30222	370	404	369	488	362		DOTTO BAKARI KALOVYA	DOTTO BAKARI KALOVYA	2011-10-07	SALUM KASSIM NYANGA	SALUM KASSIM NYANGA	156	1408	11:26:00	001392
30223	281	366	335	299	231		DOTTO BAKARI KALOVYA	DOTTO BAKARI KALOVYA	2011-10-04	SALUM KASSIM NYANGA	SALUM KASSIM NYANGA	114	1399	10:04:00	001408
30224	263	232	259	203	141		DOTTO BAKARI KALOVYA	DOTTO BAKARI KALOVYA	2011-09-29	SALUM KASSIM NYANGA	SALUM KASSIM NYANGA	46	1408	11:00:00
30225	220	229	237	234	225		DOTTO BAKARI KALOVYA	DOTTO BAKARI KALOVYA	2011-10-31	SALUM KASSIM NYANGA	SALUM KASSIM NYANGA	279		09:43:00	001403
30226	299	263	296	301	277		DOTTO BAKARI KALOVYA	DOTTO BAKARI KALOVYA	2011-10-12	SALUM KASSIM NYANGA	SALUM KASSIM NYANGA	219	1408	12:22:00	001408
30227	284	267	193	333	208		DOTTO BAKARI KALOVYA	DOTTO BAKARI KALOVYA	2011-10-06	SALUM KASSIM NYANGA	SALUM KASSIM NYANGA	147		13:18:00	001408
30228	1428	1155	1254	1287	1161		DOTTO BAKARI KALOVYA	DOTTO BAKARI KALOVYA	2011-10-14	JACOB LUSEKELO	JACOB LUSEKELO	254	1399	12:25:00	001399
30229	242	247	293	229	267		DOTTO BAKARI KALOVYA	DOTTO BAKARI KALOVYA	2011-09-28	SALUM KASSIM NYANGA	SALUM KASSIM NYANGA	39	1399	10:58:00	001408
30230	669	705	691	648	624		DOTTO BAKARI KALOVYA	DOTTO BAKARI KALOVYA	2011-10-05	SALUM KASSIM NYANGA	SALUM KASSIM NYANGA	144	1408	13:00:00	001399
30231	334	369	542	419	295		DOTTO BAKARI KALOVYA	DOTTO BAKARI KALOVYA	2011-09-29	SALUM KASSIM NYANGA	SALUM KASSIM NYANGA	67	1408	10:50:00	001408
30232	432	484	470	520	424		DOTTO BAKARI KALOVYA	DOTTO BAKARI KALOVYA	2011-10-20	SALUM KASSIM NYANGA	SALUM KASSIM NYANGA	320		09:42:00	001408
30233	441	469	458	400	360		DOTTO BAKARI KALOVYA	DOTTO BAKARI KALOVYA	2011-10-05	SALUM KASSIM NYANGA	SALUM KASSIM NYANGA	4	1399	08:44:00	001403
30234	356	334	304	351	273		DOTTO BAKARI KALOVYA	DOTTO BAKARI KALOVYA	2011-10-26	SALUM KASSIM NYANGA	SALUM KASSIM NYANGA	368		09:53:00	001408
30235	313	318	336	377	291
30236	255	260	275	254			DOTTO BAKARI KALOVYA	DOTTO BAKARI KALOVYA	2011-10-18	SALUM KASSIM NYANGA	SALUM KASSIM NYANGA	271		09:55:00	001392
30237	320	317	335	274	242		DOTTO BAKARI KALOVYA	DOTTO BAKARI KALOVYA	2011-10-26	SALUM KASSIM NYANGA	SALUM KASSIM NYANGA	237		09:38:00	001403
30238	401	417	397	288	311		DOTTO BAKARI KALOVYA	DOTTO BAKARI KALOVYA	2011-10-26	SALUM KASSIM NYANGA	SALUM KASSIM NYANGA	363		08:26:00	001399
30239	699	645	631	640	546		DOTTO BAKARI KALOVYA	DOTTO BAKARI KALOVYA	2011-10-06	SALUM KASSIM NYANGA	SALUM KASSIM NYANGA	152	1399	08:35:00	001392
30240	509	511		492	408		DOTTO BAKARI KALOVYA	DOTTO BAKARI KALOVYA	2011-10-26	SALUM KASSIM NYANGA	SALUM KASSIM NYANGA	353		10:04:00	001392
30241	291	222	349	284	210		DOTTO BAKARI KALOVYA	DOTTO BAKARI KALOVYA	2011-10-10	SALUM KASSIM NYANGA	SALUM KASSIM NYANGA	189	1403	13:55:00	001399
30242	446	446	458	438	355		DOTTO BAKARI KALOVYA	DOTTO BAKARI KALOVYA	2011-10-17	SALUM KASSIM NYANGA	SALUM KASSIM NYANGA	265		10:00:00	001399
30243	656	621	562	545	500		DOTTO BAKARI KALOVYA	DOTTO BAKARI KALOVYA	2011-09-27	SALUM KASSIM NYANGA	SALUM KASSIM NYANGA	35	1399	00:00:00	001399
30244	117		87	234	64		DOTTO BAKARI KALOVYA	DOTTO BAKARI KALOVYA	2011-10-18	SALUM KASSIM NYANGA	SALUM KASSIM NYANGA	150		13:12:00	001403
30245	151	213	131	125	102		DOTTO BAKARI KALOVYA	DOTTO BAKARI KALOVYA	2011-09-28	SALUM KASSIM NYANGA	SALUM KASSIM NYANGA	34	1408	12:52:00	001392
30246	278	240	285	253	203		DOTTO BAKARI KALOVYA	DOTTO BAKARI KALOVYA	2011-10-17	SALUM KASSIM NYANGA	SALUM KASSIM NYANGA	269	1399	12:15:00
30247	114	105	132	172	99		DOTTO BAKARI KALOVYA	DOTTO BAKARI KALOVYA	2011-10-24	SALUM KASSIM NYANGA	SALUM KASSIM NYANGA	333		10:13:00	001392
30248	131	305	310	327	253		DOTTO BAKARI KALOVYA	DOTTO BAKARI KALOVYA	2011-09-26	SALUM KASSIM NYANGA	SALUM KASSIM NYANGA	14	1403	14:04:00	001408
30249	282	390	326	402	227		DOTTO BAKARI KALOVYA	DOTTO BAKARI KALOVYA	2011-10-14	JACOB LUSEKELO	JACOB LUSEKELO	102	1408	10:24:00	001403
30250	114	110	138	117	83		DOTTO BAKARI KALOVYA	DOTTO BAKARI KALOVYA	2011-10-07	SALUM KASSIM NYANGA	SALUM KASSIM NYANGA	36	1392	09:42:00	001403
30251	620	595	510	481	497		DOTTO BAKARI KALOVYA	DOTTO BAKARI KALOVYA	2011-10-06	SALUM KASSIM NYANGA	SALUM KASSIM NYANGA	147	1408	13:00:00
30252	304	361	436	349	305		DOTTO BAKARI KALOVYA	DOTTO BAKARI KALOVYA	2011-10-26	SALUM KASSIM NYANGA	SALUM KASSIM NYANGA	371		10:36:00	001408
30253	950		797	942			DOTTO BAKARI KALOVYA	DOTTO BAKARI KALOVYA	2011-09-29	SALUM KASSIM NYANGA	SALUM KASSIM NYANGA	41	1399	10:06:00	001399
30254	377	300	366	351	251		DOTTO BAKARI KALOVYA	DOTTO BAKARI KALOVYA	2011-10-05	SALUM KASSIM NYANGA	SALUM KASSIM NYANGA	140	1392	10:59:00	001399
30255	389	442	451	503	372		DOTTO BAKARI KALOVYA	DOTTO BAKARI KALOVYA	2011-10-19	SALUM KASSIM NYANGA	SALUM KASSIM NYANGA	156		09:36:00	001403
30256	362	376	329	335	321		DOTTO BAKARI KALOVYA	DOTTO BAKARI KALOVYA	2011-10-18	SALUM KASSIM NYANGA	SALUM KASSIM NYANGA	146		10:06:00	001403
30257	279	252	309	249	251		DOTTO BAKARI KALOVYA	DOTTO BAKARI KALOVYA	2011-10-24	SALUM KASSIM NYANGA	SALUM KASSIM NYANGA	210		09:41:00	001403
30258	427	447	443	396	313		DOTTO BAKARI KALOVYA	DOTTO BAKARI KALOVYA	2011-10-24	SALUM KASSIM NYANGA	SALUM KASSIM NYANGA	346		12:35:00	001408
30259	503	470	529	452	475		DOTTO BAKARI KALOVYA	DOTTO BAKARI KALOVYA	2011-10-27	SALUM KASSIM NYANGA	SALUM KASSIM NYANGA	247		11:16:00	001403
30260	23	22	36	42	16		DOTTO BAKARI KALOVYA	DOTTO BAKARI KALOVYA	2011-10-04	SALUM KASSIM NYANGA	SALUM KASSIM NYANGA	128	1408	08:58:00	001399
30261	102	121	105	83	74		DOTTO BAKARI KALOVYA	DOTTO BAKARI KALOVYA	2011-10-20	SALUM KASSIM NYANGA	SALUM KASSIM NYANGA	181		10:24:00	001403
30262	508	465	521	485	545		DOTTO BAKARI KALOVYA	DOTTO BAKARI KALOVYA	2011-10-27	SALUM KASSIM NYANGA	SALUM KASSIM NYANGA	373		09:41:00	001399
30263	336	328	382	351	285		DOTTO BAKARI KALOVYA	DOTTO BAKARI KALOVYA	2011-10-14	JACOB LUSEKELO	JACOB LUSEKELO	239	1399	12:00:00	001399
30264	976	1071	974	947	1044		DOTTO BAKARI KALOVYA	DOTTO BAKARI KALOVYA	2011-10-31	SALUM KASSIM NYANGA	SALUM KASSIM NYANGA	397		08:22:00	001392
30265	1048	973	1002	1031	924		DOTTO BAKARI KALOVYA	DOTTO BAKARI KALOVYA	2011-10-24	SALUM KASSIM NYANGA	SALUM KASSIM NYANGA	332		09:53:00	001392
30266	414	305	607	450	493		DOTTO BAKARI KALOVYA	DOTTO BAKARI KALOVYA	2011-09-27	SALUM KASSIM NYANGA	SALUM KASSIM NYANGA	16	1399	11:13:00	001392
30267	920	628	952	1017	1107		DOTTO BAKARI KALOVYA	DOTTO BAKARI KALOVYA	2011-11-01	SALUM KASSIM NYANGA	SALUM KASSIM NYANGA	408		11:30:00	001392
30268	296	375	293	362	340		DOTTO BAKARI KALOVYA	DOTTO BAKARI KALOVYA	2011-10-12	SALUM KASSIM NYANGA	SALUM KASSIM NYANGA	212	1399	11:15:00
30269	107	116	130	96	89		DOTTO BAKARI KALOVYA	DOTTO BAKARI KALOVYA	2011-09-27	SALUM KASSIM NYANGA	SALUM KASSIM NYANGA	17		12:20:00	001392
30270	559	669	559	599	707		DOTTO BAKARI KALOVYA	DOTTO BAKARI KALOVYA	2011-10-21	SALUM KASSIM NYANGA	SALUM KASSIM NYANGA	202		09:58:00	001403
30271	387	384	440	373	473		DOTTO BAKARI KALOVYA	DOTTO BAKARI KALOVYA	2011-10-17	SALUM KASSIM NYANGA	SALUM KASSIM NYANGA	249		13:37:00	001392
30272	49	25	67	64	64		DOTTO BAKARI KALOVYA	DOTTO BAKARI KALOVYA	2011-09-30	SALUM KASSIM NYANGA	SALUM KASSIM NYANGA	77	1408	11:25:00	001408
30273	566	527	675	542	601		DOTTO BAKARI KALOVYA	DOTTO BAKARI KALOVYA	2011-10-25	SALUM KASSIM NYANGA	SALUM KASSIM NYANGA	229		10:17:00	001403
30274	861	771	746	745	685		DOTTO BAKARI KALOVYA	DOTTO BAKARI KALOVYA	2011-10-18	SALUM KASSIM NYANGA	SALUM KASSIM NYANGA	278	1399	12:25:00
30275	296	326	360	286	264		DOTTO BAKARI KALOVYA	DOTTO BAKARI KALOVYA	2011-10-20	SALUM KASSIM NYANGA	SALUM KASSIM NYANGA	191		11:22:00	001403
30276	673	836	778	650			DOTTO BAKARI KALOVYA	DOTTO BAKARI KALOVYA	2011-10-17	SALUM KASSIM NYANGA	SALUM KASSIM NYANGA	264		15:02:00	001408
30277	480	433	495	542	423		DOTTO BAKARI KALOVYA	DOTTO BAKARI KALOVYA	2011-10-14	JACOB LUSEKELO	JACOB LUSEKELO	249	1399	09:40:00	001408
30278	10	26	13	37	5		DOTTO BAKARI KALOVYA	DOTTO BAKARI KALOVYA	2011-10-19	SALUM KASSIM NYANGA	SALUM KASSIM NYANGA	297	1408	12:22:00	001399
30279	320	292	289	279	264		DOTTO BAKARI KALOVYA	DOTTO BAKARI KALOVYA	2011-10-19	SALUM KASSIM NYANGA	SALUM KASSIM NYANGA	165		10:53:00	001403
30280	288	268	294	307	262		DOTTO BAKARI KALOVYA	DOTTO BAKARI KALOVYA	2011-09-28	SALUM KASSIM NYANGA	SALUM KASSIM NYANGA	30	1392	12:45:00
30281	136	156	166	153	134		DOTTO BAKARI KALOVYA	DOTTO BAKARI KALOVYA	2011-10-04	SALUM KASSIM NYANGA	SALUM KASSIM NYANGA	125	1392	09:22:00	001399
30282	358		176	368	335		DOTTO BAKARI KALOVYA	DOTTO BAKARI KALOVYA	2011-10-19	SALUM KASSIM NYANGA	SALUM KASSIM NYANGA	281		09:00:00	001392
30283	77	78	99	61	74		DOTTO BAKARI KALOVYA	DOTTO BAKARI KALOVYA	2011-10-10	SALUM KASSIM NYANGA	SALUM KASSIM NYANGA	184		09:50:00	001399
30284	264		313	202	259		DOTTO BAKARI KALOVYA	DOTTO BAKARI KALOVYA	2010-10-03	SALUM KASSIM NYANGA	SALUM KASSIM NYANGA	98	1399	11:10:30	001408
30285	342	295	318	434	266		DOTTO BAKARI KALOVYA	DOTTO BAKARI KALOVYA	2011-09-28	SALUM KASSIM NYANGA	SALUM KASSIM NYANGA	29	1392	10:35:00	001392
30286	485	482	485	432	407		DOTTO BAKARI KALOVYA	DOTTO BAKARI KALOVYA	2011-10-07	SALUM KASSIM NYANGA	SALUM KASSIM NYANGA	159	1392	12:46:00	001392
30287	290	236	368	325	312		DOTTO BAKARI KALOVYA	DOTTO BAKARI KALOVYA	2011-10-25	SALUM KASSIM NYANGA	SALUM KASSIM NYANGA	228		09:01:00	001403
30288	540	737	626	701	623		DOTTO BAKARI KALOVYA	DOTTO BAKARI KALOVYA	2011-10-06	SALUM KASSIM NYANGA	SALUM KASSIM NYANGA	151	1408	12:07:00	001399
30289	826	746	1009	809	826		DOTTO BAKARI KALOVYA	DOTTO BAKARI KALOVYA	2011-10-12	SALUM KASSIM NYANGA	SALUM KASSIM NYANGA	217		10:53:00	001408
30290	697	683	591	703	640		DOTTO BAKARI KALOVYA	DOTTO BAKARI KALOVYA	2011-10-28	SALUM KASSIM NYANGA	SALUM KASSIM NYANGA	378		10:18:00	001392
30291	418	399	376	413	391		DOTTO BAKARI KALOVYA	DOTTO BAKARI KALOVYA	2011-10-06	SALUM KASSIM NYANGA	SALUM KASSIM NYANGA	152	1408	11:10:00	001399
30292	428	532	487	454	412		DOTTO BAKARI KALOVYA	DOTTO BAKARI KALOVYA	2011-10-13	JACOB LUSEKELO	JACOB LUSEKELO	92	1403	11:52:00	001403
30293	518	493	418	489	489		DOTTO BAKARI KALOVYA	DOTTO BAKARI KALOVYA	2011-09-28	SALUM KASSIM NYANGA	SALUM KASSIM NYANGA	32	1399	10:15:00	001408
30294	369	360	291	387			DOTTO BAKARI KALOVYA	DOTTO BAKARI KALOVYA	2011-09-29	SALUM KASSIM NYANGA	SALUM KASSIM NYANGA	59	1399	11:11:00
30295	280	278	243	319	199		DOTTO BAKARI KALOVYA	DOTTO BAKARI KALOVYA	2011-09-29	SALUM KASSIM NYANGA	SALUM KASSIM NYANGA	60	1399	10:38:00	001408
30296	701	605	685	778	606		DOTTO BAKARI KALOVYA	DOTTO BAKARI KALOVYA	2011-09-29	SALUM KASSIM NYANGA	SALUM KASSIM NYANGA	64	1399	11:34:00
30297	215	207	206	199	155		DOTTO BAKARI KALOVYA	DOTTO BAKARI KALOVYA	2011-10-11	SALUM KASSIM NYANGA	SALUM KASSIM NYANGA	204	1403	09:55:00	001408
30298	440	512	539	563	518		DOTTO BAKARI KALOVYA	DOTTO BAKARI KALOVYA	2011-10-06	SALUM KASSIM NYANGA	SALUM KASSIM NYANGA	22	1408	09:10:00	001403
30299	313		346	404	234		DOTTO BAKARI KALOVYA	DOTTO BAKARI KALOVYA	2011-10-24	SALUM KASSIM NYANGA	SALUM KASSIM NYANGA	345		11:03:00	001408
30300	6	6	52	23	12		DOTTO BAKARI KALOVYA	DOTTO BAKARI KALOVYA	2011-10-06	SALUM KASSIM NYANGA	SALUM KASSIM NYANGA	156	1392	11:15:00	001408
30301	205	43	188	221	196		DOTTO BAKARI KALOVYA	DOTTO BAKARI KALOVYA	2011-10-07	SALUM KASSIM NYANGA	SALUM KASSIM NYANGA	167		11:26:00	001392
30302	298	287	232	353	281		DOTTO BAKARI KALOVYA	DOTTO BAKARI KALOVYA	2011-10-18	SALUM KASSIM NYANGA	SALUM KASSIM NYANGA	281		10:25:00	001408
30303	534	524	617	499	540		DOTTO BAKARI KALOVYA	DOTTO BAKARI KALOVYA	2011-10-06	SALUM KASSIM NYANGA	SALUM KASSIM NYANGA	158	1408	12:11:00	001399
30304	540	559	577	576	527		DOTTO BAKARI KALOVYA	DOTTO BAKARI KALOVYA	2011-10-07	SALUM KASSIM NYANGA	SALUM KASSIM NYANGA	165	1392	12:24:00	001392
30305	233	142	237	278	195		DOTTO BAKARI KALOVYA	DOTTO BAKARI KALOVYA	2011-10-18	SALUM KASSIM NYANGA	SALUM KASSIM NYANGA	265		10:18:00	001392
30306	418	368	369	374	391		DOTTO BAKARI KALOVYA	DOTTO BAKARI KALOVYA	2011-10-12	SALUM KASSIM NYANGA	SALUM KASSIM NYANGA	214	1399	11:42:00
30307	162	215	166	133	146		DOTTO BAKARI KALOVYA	DOTTO BAKARI KALOVYA	2011-10-19	SALUM KASSIM NYANGA	SALUM KASSIM NYANGA	285	1408	10:43:00	001392
30308	524	616	577	495	640		DOTTO BAKARI KALOVYA	DOTTO BAKARI KALOVYA	2011-10-25	SALUM KASSIM NYANGA	SALUM KASSIM NYANGA	223		02:00:00	001403
30309	215	204	188	215	197		DOTTO BAKARI KALOVYA	DOTTO BAKARI KALOVYA	2011-10-12	JACOB LUSEKELO	JACOB LUSEKELO	87	1403	10:44:00	001403
30310	378	474	389	388	334		DOTTO BAKARI KALOVYA	DOTTO BAKARI KALOVYA	2011-10-10	SALUM KASSIM NYANGA	SALUM KASSIM NYANGA	182	1392	11:00:00	001399
30311	740	805	714	804	766		DOTTO BAKARI KALOVYA	DOTTO BAKARI KALOVYA	2011-10-12	JACOB LUSEKELO	JACOB LUSEKELO	221	1403	11:30:00	001408
30312	276	306	245	267	255		DOTTO BAKARI KALOVYA	DOTTO BAKARI KALOVYA	2011-10-18	SALUM KASSIM NYANGA	SALUM KASSIM NYANGA	285		09:16:00	001408
30313	214	294	259	264	240		DOTTO BAKARI KALOVYA	DOTTO BAKARI KALOVYA						11:03:00
30314	446	292	380	399	352		DOTTO BAKARI KALOVYA	DOTTO BAKARI KALOVYA	2011-10-07	SALUM KASSIM NYANGA	SALUM KASSIM NYANGA	35	1392	12:34:00	001403
30315	331	283	341	291	262		DOTTO BAKARI KALOVYA	DOTTO BAKARI KALOVYA	2011-09-29	SALUM KASSIM NYANGA	SALUM KASSIM NYANGA	63	1399	11:18:00	001392
30316	453	303	546	488	484		DOTTO BAKARI KALOVYA	DOTTO BAKARI KALOVYA	2011-10-14	JACOB LUSEKELO	JACOB LUSEKELO	251	1399	11:34:00	001408
30317	52	63	107	80	71		DOTTO BAKARI KALOVYA	DOTTO BAKARI KALOVYA	2011-10-19	SALUM KASSIM NYANGA	SALUM KASSIM NYANGA	294		14:54:00	001399
30318	440	306	238	505	457		DOTTO BAKARI KALOVYA	DOTTO BAKARI KALOVYA	2011-10-05	SALUM KASSIM NYANGA	SALUM KASSIM NYANGA	138	1392	09:46:00	001392
30319	1580	1347	1307	1714	1510		DOTTO BAKARI KALOVYA	DOTTO BAKARI KALOVYA	2011-10-05	SALUM KASSIM NYANGA	SALUM KASSIM NYANGA	139	1408	10:57:00	001408
30320	192	221	227	207	245		DOTTO BAKARI KALOVYA	DOTTO BAKARI KALOVYA	2011-10-05	SALUM KASSIM NYANGA	SALUM KASSIM NYANGA	14		13:19:00	001403
30321	799	838	789	725	818		DOTTO BAKARI KALOVYA	DOTTO BAKARI KALOVYA	2011-10-13	JACOB LUSEKELO	JACOB LUSEKELO	221	1408	10:29:00	001392
30322	527	469	569	455	486		DOTTO BAKARI KALOVYA	DOTTO BAKARI KALOVYA	2011-10-06	SALUM KASSIM NYANGA	SALUM KASSIM NYANGA	27	1399	08:26:00	001403
30323	185		242	218	180		DOTTO BAKARI KALOVYA	DOTTO BAKARI KALOVYA	2011-10-10	SALUM KASSIM NYANGA	SALUM KASSIM NYANGA	193	1403	12:41:00	001408
30324	574	390	464	451	558		DOTTO BAKARI KALOVYA	DOTTO BAKARI KALOVYA	2011-10-27	SALUM KASSIM NYANGA	SALUM KASSIM NYANGA	383		13:32:00	001408
30325	851	822	918	888	843		DOTTO BAKARI KALOVYA	DOTTO BAKARI KALOVYA	2011-10-07	SALUM KASSIM NYANGA	SALUM KASSIM NYANGA	164	1408	11:21:00	001399
30326	546	239	655	672	690		DOTTO BAKARI KALOVYA	DOTTO BAKARI KALOVYA	2011-10-10	SALUM KASSIM NYANGA	SALUM KASSIM NYANGA	185	1403	12:18:00	001408
30327	378		373	542	496		DOTTO BAKARI KALOVYA	DOTTO BAKARI KALOVYA	2011-10-07	SALUM KASSIM NYANGA	SALUM KASSIM NYANGA	175	1392	14:35:00	001408
30328	203	164		174	194		DOTTO BAKARI KALOVYA	DOTTO BAKARI KALOVYA	2011-10-31	SALUM KASSIM NYANGA	SALUM KASSIM NYANGA	406		13:43:00	001399
30329	295	307		262	269		DOTTO BAKARI KALOVYA	DOTTO BAKARI KALOVYA	2011-09-27	SALUM KASSIM NYANGA	SALUM KASSIM NYANGA	32	1408	14:50:00	001399
30330	1547		1333	1695	1747		DOTTO BAKARI KALOVYA	DOTTO BAKARI KALOVYA	2011-10-11	SALUM KASSIM NYANGA	SALUM KASSIM NYANGA	197	1403	11:01:00	001408
30331	19	23	32	23	30		DOTTO BAKARI KALOVYA	DOTTO BAKARI KALOVYA	2011-10-19	SALUM KASSIM NYANGA	SALUM KASSIM NYANGA	278		09:43:00	001392
30332	920			1148	1194		DOTTO BAKARI KALOVYA	DOTTO BAKARI KALOVYA	2011-10-06	SALUM KASSIM NYANGA	SALUM KASSIM NYANGA	160	1399	08:28:00	001399
30333	882	1497	1298	946	1146		DOTTO BAKARI KALOVYA	DOTTO BAKARI KALOVYA	2011-10-05	SALUM KASSIM NYANGA	SALUM KASSIM NYANGA	140		13:21:00	001392
30334	638	605	669	550	739		DOTTO BAKARI KALOVYA	DOTTO BAKARI KALOVYA	2011-10-03	SALUM KASSIM NYANGA	SALUM KASSIM NYANGA	108	1408	11:49:00	001408
30335	775	703	844	792	624		DOTTO BAKARI KALOVYA	DOTTO BAKARI KALOVYA	2011-10-27	SALUM KASSIM NYANGA	SALUM KASSIM NYANGA	378		09:36:00	001408
30336	239	193	297	277	235		DOTTO BAKARI KALOVYA	DOTTO BAKARI KALOVYA	2011-10-12	SALUM KASSIM NYANGA	SALUM KASSIM NYANGA	213	1408	10:39:00	001399
30337	272	303	265	173	227		DOTTO BAKARI KALOVYA	DOTTO BAKARI KALOVYA	2011-10-10	SALUM KASSIM NYANGA	SALUM KASSIM NYANGA	174		09:45:00	001392
30338	502	367	472	381	417		DOTTO BAKARI KALOVYA	DOTTO BAKARI KALOVYA	2011-10-18	SALUM KASSIM NYANGA	SALUM KASSIM NYANGA	277		15:17:00	001399
30339	116	100	108	120	103		DOTTO BAKARI KALOVYA	DOTTO BAKARI KALOVYA	2011-10-18	SALUM KASSIM NYANGA	SALUM KASSIM NYANGA	269		09:50:00	001392
30340	135		144	112	116		DOTTO BAKARI KALOVYA	DOTTO BAKARI KALOVYA	2011-10-06	SALUM KASSIM NYANGA	SALUM KASSIM NYANGA	154	1408	12:30:00	001408
30341	300		465	283	332		DOTTO BAKARI KALOVYA	DOTTO BAKARI KALOVYA	2011-10-27	SALUM KASSIM NYANGA	SALUM KASSIM NYANGA	387		11:58:00	001408
30342	419	445	399	343	329		DOTTO BAKARI KALOVYA	DOTTO BAKARI KALOVYA	2011-10-13	JACOB LUSEKELO	JACOB LUSEKELO	233		09:05:00	001408
30343	294	225	285	261	315		DOTTO BAKARI KALOVYA	DOTTO BAKARI KALOVYA	2011-10-11	SALUM KASSIM NYANGA	SALUM KASSIM NYANGA	197		09:41:00	001399
30344	363	392	415	399	418		DOTTO BAKARI KALOVYA	DOTTO BAKARI KALOVYA	2011-10-20	SALUM KASSIM NYANGA	SALUM KASSIM NYANGA	175	1399	13:38:00	001403
30345	291	258	242	229	271		DOTTO BAKARI KALOVYA	DOTTO BAKARI KALOVYA	2011-10-14	JACOB LUSEKELO	JACOB LUSEKELO	116	1399	10:06:00	001403
40001	289	233	340	336	398		DOTTO BAKARI KALOVYA	DOTTO BAKARI KALOVYA	2011-10-10	SALUM KASSIM NYANGA	SALUM KASSIM NYANGA	183	1403	12:42:00	001399
40002	93	140	117	78	80		DOTTO BAKARI KALOVYA	DOTTO BAKARI KALOVYA	2011-09-28	SALUM KASSIM NYANGA	SALUM KASSIM NYANGA	49	1399	10:18:00	001399
40003			194	271	268		DOTTO BAKARI KALOVYA	DOTTO BAKARI KALOVYA	2011-10-05	SALUM KASSIM NYANGA	SALUM KASSIM NYANGA	147	1399	11:48:00	001399
40004	455		499	424	414		DOTTO BAKARI KALOVYA	DOTTO BAKARI KALOVYA	2011-09-29	SALUM KASSIM NYANGA	SALUM KASSIM NYANGA	49	1399	12:20:00	001408
40005	170	199	222	246	266		DOTTO BAKARI KALOVYA	DOTTO BAKARI KALOVYA	2011-10-14	JACOB LUSEKELO	JACOB LUSEKELO	249	1408	13:05:00	001399
40006	349	385	389	362	465		DOTTO BAKARI KALOVYA	DOTTO BAKARI KALOVYA	2011-10-06	SALUM KASSIM NYANGA	SALUM KASSIM NYANGA	153	1408	09:58:00	001392
40007	236	298	230	289	298		DOTTO BAKARI KALOVYA	DOTTO BAKARI KALOVYA	2011-10-19	SALUM KASSIM NYANGA	SALUM KASSIM NYANGA	301	1399	13:23:00
40008	165		313	197	225		DOTTO BAKARI KALOVYA	DOTTO BAKARI KALOVYA	2011-10-07	SALUM KASSIM NYANGA	SALUM KASSIM NYANGA	173	1392	10:07:00	001399
40009	318	223	177	252	256		DOTTO BAKARI KALOVYA	DOTTO BAKARI KALOVYA	2011-10-20	SALUM KASSIM NYANGA	SALUM KASSIM NYANGA	308	1392	10:14:00	001408
40010	708	760	592	759			DOTTO BAKARI KALOVYA	DOTTO BAKARI KALOVYA	2011-10-03	SALUM KASSIM NYANGA	SALUM KASSIM NYANGA	107	1408	09:17:00	001408
40011	527	613	548	558			DOTTO BAKARI KALOVYA	DOTTO BAKARI KALOVYA	2011-10-17	SALUM KASSIM NYANGA	SALUM KASSIM NYANGA	138	1403	13:11:00
40012	179	193	206	236	256		DOTTO BAKARI KALOVYA	DOTTO BAKARI KALOVYA	2011-10-07	SALUM KASSIM NYANGA	SALUM KASSIM NYANGA	172	1392	11:20:00	001399
40013	821	920	736	873	946		DOTTO BAKARI KALOVYA	DOTTO BAKARI KALOVYA	2011-10-17	SALUM KASSIM NYANGA	SALUM KASSIM NYANGA	264		11:42:00	001399
40014	289	283	351	358	453		DOTTO BAKARI KALOVYA	DOTTO BAKARI KALOVYA	2011-10-20	SALUM KASSIM NYANGA	SALUM KASSIM NYANGA	315		09:16:00	001408
40015	376	407	365	398	525		DOTTO BAKARI KALOVYA	DOTTO BAKARI KALOVYA	2011-10-28	SALUM KASSIM NYANGA	SALUM KASSIM NYANGA	400		10:25:00	001399
40016	338	322	344	291	424		DOTTO BAKARI KALOVYA	DOTTO BAKARI KALOVYA	2011-09-28	SALUM KASSIM NYANGA	SALUM KASSIM NYANGA	36	1408	09:22:00
40017	393	462	337	421	391		DOTTO BAKARI KALOVYA	DOTTO BAKARI KALOVYA	2011-10-13	JACOB LUSEKELO	JACOB LUSEKELO	98	1403	11:22:00	001403
40018	365		336	372	357		DOTTO BAKARI KALOVYA	DOTTO BAKARI KALOVYA	2011-10-28	SALUM KASSIM NYANGA	SALUM KASSIM NYANGA	386		12:50:00	001399
40019	1136	1260	1110	1119	1380
40020	461	542	551	462	668		DOTTO BAKARI KALOVYA	DOTTO BAKARI KALOVYA	2011-10-17	SALUM KASSIM NYANGA	SALUM KASSIM NYANGA	273		13:42:00	001399
40021	577	549	548	612			DOTTO BAKARI KALOVYA	DOTTO BAKARI KALOVYA	2011-10-12	SALUM KASSIM NYANGA	SALUM KASSIM NYANGA	78	1399	10:14:00	001403
40022	197	178	233	148	249
40023	287			251	297		DOTTO BAKARI KALOVYA	DOTTO BAKARI KALOVYA	2011-10-17	SALUM KASSIM NYANGA	SALUM KASSIM NYANGA	248	1392	09:56:00
40024	987	717	956	1091	1080				2011-10-26	SALUM KASSIM NYANGA	SALUM KASSIM NYANGA	239		10:24:00	001403
40025	381		430	412	596		DOTTO BAKARI KALOVYA	DOTTO BAKARI KALOVYA	2011-10-10	SALUM KASSIM NYANGA	SALUM KASSIM NYANGA	194	1403	10:53:00	001399
40026	619	533		657			DOTTO BAKARI KALOVYA	DOTTO BAKARI KALOVYA	2011-10-05	SALUM KASSIM NYANGA	SALUM KASSIM NYANGA	131	1392	10:31:00	001392
40027	285	307	324	253			DOTTO BAKARI KALOVYA	DOTTO BAKARI KALOVYA	2011-10-14	JACOB LUSEKELO	JACOB LUSEKELO	240	1399	11:11:00	001408
40028	177			99	212		DOTTO BAKARI KALOVYA	DOTTO BAKARI KALOVYA	2011-10-24	SALUM KASSIM NYANGA	SALUM KASSIM NYANGA	214		12:12:00	001403
40029	380	465		410	393		DOTTO BAKARI KALOVYA	DOTTO BAKARI KALOVYA	2011-09-28	SALUM KASSIM NYANGA	SALUM KASSIM NYANGA	37	1392	12:20:00
40030	441		429	463	347		DOTTO BAKARI KALOVYA	DOTTO BAKARI KALOVYA	2011-10-21	SALUM KASSIM NYANGA	SALUM KASSIM NYANGA	313		13:44:00	001392
40031	39		44	91	37		DOTTO BAKARI KALOVYA	DOTTO BAKARI KALOVYA	2011-10-06	SALUM KASSIM NYANGA	SALUM KASSIM NYANGA	14	1392	13:16:00	001403
40032	477			470	461		DOTTO BAKARI KALOVYA	DOTTO BAKARI KALOVYA	2011-10-26	SALUM KASSIM NYANGA	SALUM KASSIM NYANGA	234		11:23:00	001403
40033	266	254	274	324	301		DOTTO BAKARI KALOVYA	DOTTO BAKARI KALOVYA	2011-10-21	SALUM KASSIM NYANGA	SALUM KASSIM NYANGA	331		10:16:00	001408
40034	109	116	136	136	168		DOTTO BAKARI KALOVYA	DOTTO BAKARI KALOVYA	2011-10-17	SALUM KASSIM NYANGA	SALUM KASSIM NYANGA	251	1392	13:53:00
40035	655	580	615	676	596		DOTTO BAKARI KALOVYA	DOTTO BAKARI KALOVYA	2011-10-12	JACOB LUSEKELO	JACOB LUSEKELO	217	1403	11:12:00	001399
40036	514	277	443	491	474		DOTTO BAKARI KALOVYA	DOTTO BAKARI KALOVYA	2011-10-19	SALUM KASSIM NYANGA	SALUM KASSIM NYANGA	167		11:21:00	001403
40037	534	506	535	534	487		DOTTO BAKARI KALOVYA	DOTTO BAKARI KALOVYA	2011-10-19	SALUM KASSIM NYANGA	SALUM KASSIM NYANGA	168	1392	13:23:00	001403
40038	300	272	277	320	280		DOTTO BAKARI KALOVYA	DOTTO BAKARI KALOVYA	2011-10-14	JACOB LUSEKELO	JACOB LUSEKELO	240	1403	11:50:00	001399
40039	1148	1260	1228	1025	1081		DOTTO BAKARI KALOVYA	DOTTO BAKARI KALOVYA	2011-09-29	SALUM KASSIM NYANGA	SALUM KASSIM NYANGA	59		09:18:00	001399
40040	530	820	748	780			DOTTO BAKARI KALOVYA	DOTTO BAKARI KALOVYA	2011-10-05	SALUM KASSIM NYANGA	SALUM KASSIM NYANGA	146		09:52:00	001399
40041	557	689	574	635	706		DOTTO BAKARI KALOVYA	DOTTO BAKARI KALOVYA	2011-10-17	SALUM KASSIM NYANGA	SALUM KASSIM NYANGA	252		11:55:00	001392
40042	31		28	50	22		DOTTO BAKARI KALOVYA	DOTTO BAKARI KALOVYA	2011-10-18	SALUM KASSIM NYANGA	SALUM KASSIM NYANGA	273	1392	10:50:00
40043	480	397	378	477			DOTTO BAKARI KALOVYA	DOTTO BAKARI KALOVYA	2011-10-21	SALUM KASSIM NYANGA	SALUM KASSIM NYANGA	338		10:26:00	001408
40044	551	514	606	620			DOTTO BAKARI KALOVYA	DOTTO BAKARI KALOVYA	2011-10-10	SALUM KASSIM NYANGA	SALUM KASSIM NYANGA	59		11:09:00	001403
40045	218	183	241	198	242		DOTTO BAKARI KALOVYA	DOTTO BAKARI KALOVYA	2011-10-05	SALUM KASSIM NYANGA	SALUM KASSIM NYANGA	135	1399	11:28:00	001392
40046	7		11	18	1		DOTTO BAKARI KALOVYA	DOTTO BAKARI KALOVYA	2011-09-28	SALUM KASSIM NYANGA	SALUM KASSIM NYANGA	33	1399	09:56:00	001392
40047	179	177		209	160		DOTTO BAKARI KALOVYA	DOTTO BAKARI KALOVYA	2011-10-14	JACOB LUSEKELO	JACOB LUSEKELO	255		13:43:00	001408
40048	157	166	121	160	135		DOTTO BAKARI KALOVYA	DOTTO BAKARI KALOVYA	2011-10-14	JACOB LUSEKELO	JACOB LUSEKELO	245	1408	11:15:00	001392
40049	362	284	292	337	291		DOTTO BAKARI KALOVYA	DOTTO BAKARI KALOVYA	2011-10-21	SALUM KASSIM NYANGA	SALUM KASSIM NYANGA	330		10:48:00	001399
40050	225	215	226	265	246				2011-10-26	SALUM KASSIM NYANGA	SALUM KASSIM NYANGA	374		10:10:00	001408
40051	363	92	462	351	338		DOTTO BAKARI KALOVYA	DOTTO BAKARI KALOVYA	2011-10-11	SALUM KASSIM NYANGA	SALUM KASSIM NYANGA	203	1403	08:39:00	001408
40052	433	336	493	420	407		DOTTO BAKARI KALOVYA	DOTTO BAKARI KALOVYA	2011-10-05	SALUM KASSIM NYANGA	SALUM KASSIM NYANGA	133		08:58:00	001408
40053	514	551	573	543	492		DOTTO BAKARI KALOVYA	DOTTO BAKARI KALOVYA	2011-10-17	SALUM KASSIM NYANGA	SALUM KASSIM NYANGA	272	1399	12:24:00
40054	361	339	386	373	265		DOTTO BAKARI KALOVYA	DOTTO BAKARI KALOVYA	2011-09-29	SALUM KASSIM NYANGA	SALUM KASSIM NYANGA	62	1392	11:40:00	001392
40055	207	187	207	257	202		DOTTO BAKARI KALOVYA	DOTTO BAKARI KALOVYA	2011-10-13	JACOB LUSEKELO	JACOB LUSEKELO	95		13:48:00	001403
40056	344	72	379	320	273		DOTTO BAKARI KALOVYA	DOTTO BAKARI KALOVYA	2011-11-01	SALUM KASSIM NYANGA	SALUM KASSIM NYANGA	285		12:18:00	001403
40057	75	46	78	116	48		DOTTO BAKARI KALOVYA	DOTTO BAKARI KALOVYA	2011-10-19	SALUM KASSIM NYANGA	SALUM KASSIM NYANGA	286	1392	09:38:00	001392
40058	50	17	45	58	26		DOTTO BAKARI KALOVYA	DOTTO BAKARI KALOVYA	2011-09-29	SALUM KASSIM NYANGA	SALUM KASSIM NYANGA	50	1399	13:39:00	001408
40059	564	454	501	580	549		DOTTO BAKARI KALOVYA	DOTTO BAKARI KALOVYA	2011-10-20	SALUM KASSIM NYANGA	SALUM KASSIM NYANGA	318		10:40:00	001408
40060	582	509	759	655	685		DOTTO BAKARI KALOVYA	DOTTO BAKARI KALOVYA	2011-10-03	SALUM KASSIM NYANGA	SALUM KASSIM NYANGA	124	1403	09:11:00
40061	152	154		178	154		DOTTO BAKARI KALOVYA	DOTTO BAKARI KALOVYA	2011-10-06	SALUM KASSIM NYANGA	SALUM KASSIM NYANGA	153	1408	12:33:00	001408
40062	391	503	517	403	514		DOTTO BAKARI KALOVYA	DOTTO BAKARI KALOVYA	2011-10-26	SALUM KASSIM NYANGA	SALUM KASSIM NYANGA	350		09:48:00	001392
40063		595	646	749	718		DOTTO BAKARI KALOVYA	DOTTO BAKARI KALOVYA	2011-10-31	SALUM KASSIM NYANGA	SALUM KASSIM NYANGA	277		08:17:00	001403
40064	336	307	275	287	319		DOTTO BAKARI KALOVYA	DOTTO BAKARI KALOVYA	2011-10-31	SALUM KASSIM NYANGA	SALUM KASSIM NYANGA	409		11:06:00	001399
40065	211		221	230	211		DOTTO BAKARI KALOVYA	DOTTO BAKARI KALOVYA	2011-10-06	SALUM KASSIM NYANGA	SALUM KASSIM NYANGA	25	1392	10:02:00	001403
40066	308	358	375	307	426		DOTTO BAKARI KALOVYA	DOTTO BAKARI KALOVYA	2011-10-28	SALUM KASSIM NYANGA	SALUM KASSIM NYANGA	387		11:11:00	001392
40067	810	787	814	820	793		DOTTO BAKARI KALOVYA	DOTTO BAKARI KALOVYA	2011-10-07	SALUM KASSIM NYANGA	SALUM KASSIM NYANGA	44	1392	10:05:00	001403
40068	356	314		427	420		DOTTO BAKARI KALOVYA	DOTTO BAKARI KALOVYA	2011-10-17	SALUM KASSIM NYANGA	SALUM KASSIM NYANGA	264	1408	10:19:00
40069	757	530	801	749	841		DOTTO BAKARI KALOVYA	DOTTO BAKARI KALOVYA	2011-10-20	SALUM KASSIM NYANGA	SALUM KASSIM NYANGA	318		08:50:00	001399
40070	393		475	492	452		DOTTO BAKARI KALOVYA	DOTTO BAKARI KALOVYA	2011-10-17	SALUM KASSIM NYANGA	SALUM KASSIM NYANGA	131		12:26:00	001403
40071	298	338	360	310	313		DOTTO BAKARI KALOVYA	DOTTO BAKARI KALOVYA	2011-09-29	SALUM KASSIM NYANGA	SALUM KASSIM NYANGA	65	1399	10:00:00	001399
40072	214		198	182	221		DOTTO BAKARI KALOVYA	DOTTO BAKARI KALOVYA	2011-10-18	SALUM KASSIM NYANGA	SALUM KASSIM NYANGA	287		10:30:00	001408
40073	570		635	615	739		DOTTO BAKARI KALOVYA	DOTTO BAKARI KALOVYA	2011-10-12	SALUM KASSIM NYANGA	SALUM KASSIM NYANGA	206	1403	11:19:00	001399
40074	261	216	212	247	298		DOTTO BAKARI KALOVYA	DOTTO BAKARI KALOVYA	2011-10-10	SALUM KASSIM NYANGA	SALUM KASSIM NYANGA	190	1403	10:29:00	001399
40075	215	117	319	278	268				2011-10-12	JACOB LUSEKELO	JACOB LUSEKELO	216		10:01:00	001399
40076	337	239	176	255	280		DOTTO BAKARI KALOVYA	DOTTO BAKARI KALOVYA	2011-10-24	SALUM KASSIM NYANGA	SALUM KASSIM NYANGA	330		11:40:00	001392
40077	167	173	161	216	147		DOTTO BAKARI KALOVYA	DOTTO BAKARI KALOVYA	2011-10-21	SALUM KASSIM NYANGA	SALUM KASSIM NYANGA	319		11:48:00	001392
40078	212	201	238	236	213		DOTTO BAKARI KALOVYA	DOTTO BAKARI KALOVYA	2011-10-26	SALUM KASSIM NYANGA	SALUM KASSIM NYANGA	365		09:12:00	001399
40079	507	642	523	548	553		DOTTO BAKARI KALOVYA	DOTTO BAKARI KALOVYA	2011-10-12	SALUM KASSIM NYANGA	SALUM KASSIM NYANGA	209	1399	10:45:00
40080	362	402	432	498	450		DOTTO BAKARI KALOVYA	DOTTO BAKARI KALOVYA	2011-10-10	SALUM KASSIM NYANGA	SALUM KASSIM NYANGA	62		13:02:00	001403
40081	145		131	174	120		DOTTO BAKARI KALOVYA	DOTTO BAKARI KALOVYA	2011-09-28	SALUM KASSIM NYANGA	SALUM KASSIM NYANGA	38	1408	11:10:00	001408
40082	351	373	395	405	439		DOTTO BAKARI KALOVYA	DOTTO BAKARI KALOVYA	2011-10-18	SALUM KASSIM NYANGA	SALUM KASSIM NYANGA	149		09:29:00	001403
40083	452		504	454	534		DOTTO BAKARI KALOVYA	DOTTO BAKARI KALOVYA	2011-10-31	SALUM KASSIM NYANGA	SALUM KASSIM NYANGA	404		10:32:00	001399
40084	325	455	332	390	318		DOTTO BAKARI KALOVYA	DOTTO BAKARI KALOVYA	2011-10-17	SALUM KASSIM NYANGA	SALUM KASSIM NYANGA	133		10:44:00	001403
40085	134		166	160	141		DOTTO BAKARI KALOVYA	DOTTO BAKARI KALOVYA	2011-10-18	SALUM KASSIM NYANGA	SALUM KASSIM NYANGA	276		13:53:00	001399
40086	315	394	274	292	273		DOTTO BAKARI KALOVYA	DOTTO BAKARI KALOVYA	2011-09-27	SALUM KASSIM NYANGA	SALUM KASSIM NYANGA	21	1399	11:56:00	001408
40087	943	1166	920	1064	1048		DOTTO BAKARI KALOVYA	DOTTO BAKARI KALOVYA	2011-10-05	SALUM KASSIM NYANGA	SALUM KASSIM NYANGA	3	1399	12:55:00	001403
40088	198	284	262	188	254		DOTTO BAKARI KALOVYA	DOTTO BAKARI KALOVYA	2011-10-14	JACOB LUSEKELO	JACOB LUSEKELO	115		02:48:00	001403
40089	412	340	410	397	538		DOTTO BAKARI KALOVYA	DOTTO BAKARI KALOVYA	2011-10-13	JACOB LUSEKELO	JACOB LUSEKELO	215	1403	10:54:00	001392
40090	259	331	355	300	340		DOTTO BAKARI KALOVYA	DOTTO BAKARI KALOVYA	2011-10-05	SALUM KASSIM NYANGA	SALUM KASSIM NYANGA	6	1399	13:37:00	001403
40091	535		545	552	374				2011-10-26	SALUM KASSIM NYANGA	SALUM KASSIM NYANGA	369		10:32:00	001399
40092	283	399	279	335	375		DOTTO BAKARI KALOVYA	DOTTO BAKARI KALOVYA	2011-10-12	SALUM KASSIM NYANGA	SALUM KASSIM NYANGA	82		11:19:00	001403
40093	589	502	586	660	525								1399
40094	295	207	296	263	315		DOTTO BAKARI KALOVYA	DOTTO BAKARI KALOVYA	2011-10-20	SALUM KASSIM NYANGA	SALUM KASSIM NYANGA	305		13:52:00	001392
40095	291	260	256	276	328		DOTTO BAKARI KALOVYA	DOTTO BAKARI KALOVYA	2011-10-05	SALUM KASSIM NYANGA	SALUM KASSIM NYANGA	143		12:22:00	001399
40096	555	515	437	349	325		DOTTO BAKARI KALOVYA	DOTTO BAKARI KALOVYA	2011-10-18	SALUM KASSIM NYANGA	SALUM KASSIM NYANGA	286		11:39:00	001408
40097	701	784	721	726	629		DOTTO BAKARI KALOVYA	DOTTO BAKARI KALOVYA	2011-10-06	SALUM KASSIM NYANGA	SALUM KASSIM NYANGA	157		08:39:00	001408
40098	310	249	267	300	337		DOTTO BAKARI KALOVYA	DOTTO BAKARI KALOVYA	2011-10-17	SALUM KASSIM NYANGA	SALUM KASSIM NYANGA	268		12:04:00	001408
40099	352	295	319	291	358		DOTTO BAKARI KALOVYA	DOTTO BAKARI KALOVYA	2011-10-14	JACOB LUSEKELO	JACOB LUSEKELO	120	1408	10:01:00	001403
40100	435	405	514	439			DOTTO BAKARI KALOVYA	DOTTO BAKARI KALOVYA	2011-10-11	SALUM KASSIM NYANGA	SALUM KASSIM NYANGA	200		14:37:00	001399
40101	878	741	831	734	749		DOTTO BAKARI KALOVYA	DOTTO BAKARI KALOVYA	2011-10-24	SALUM KASSIM NYANGA	SALUM KASSIM NYANGA	341		12:27:00	001399
40102	130		133	144	124		DOTTO BAKARI KALOVYA	DOTTO BAKARI KALOVYA	2011-10-19	SALUM KASSIM NYANGA	SALUM KASSIM NYANGA	279	1392	10:18:00
40103	228	169	276	199	225		DOTTO BAKARI KALOVYA	DOTTO BAKARI KALOVYA	2011-09-28	SALUM KASSIM NYANGA	SALUM KASSIM NYANGA	43	1408	12:00:00	001399
40104	594		568	556	504		DOTTO BAKARI KALOVYA	DOTTO BAKARI KALOVYA	2011-10-20	SALUM KASSIM NYANGA	SALUM KASSIM NYANGA	314	1408	09:44:00
40105	342	358	416	384	299		DOTTO BAKARI KALOVYA	DOTTO BAKARI KALOVYA	2011-10-11	SALUM KASSIM NYANGA	SALUM KASSIM NYANGA	69	1403	10:01:00	001403
40106	367	285	307	320	285		DOTTO BAKARI KALOVYA	DOTTO BAKARI KALOVYA	2011-10-31	SALUM KASSIM NYANGA	SALUM KASSIM NYANGA	396		09:27:00	001392
40107	299	230	301	224	195		DOTTO BAKARI KALOVYA	DOTTO BAKARI KALOVYA	2011-10-20	SALUM KASSIM NYANGA	SALUM KASSIM NYANGA	190		08:47:00	001403
40108	473	359	430	417	334		DOTTO BAKARI KALOVYA	DOTTO BAKARI KALOVYA	2011-10-10	SALUM KASSIM NYANGA	SALUM KASSIM NYANGA	187	1392	12:44:00	001408
40109	1163	1043	1145	1007	1011		DOTTO BAKARI KALOVYA	DOTTO BAKARI KALOVYA	2011-10-24	SALUM KASSIM NYANGA	SALUM KASSIM NYANGA	348		09:16:00	001408
40110	607	499	565	446			DOTTO BAKARI KALOVYA	DOTTO BAKARI KALOVYA	2011-10-11	SALUM KASSIM NYANGA	SALUM KASSIM NYANGA	202	1408	11:28:00	001408
40111	451	471	619	193	582		DOTTO BAKARI KALOVYA	DOTTO BAKARI KALOVYA	2011-10-21	SALUM KASSIM NYANGA	SALUM KASSIM NYANGA	314		10:10:00	001392
40112	715	856	807	884	928		DOTTO BAKARI KALOVYA	DOTTO BAKARI KALOVYA	2011-10-05	SALUM KASSIM NYANGA	SALUM KASSIM NYANGA	136	1392	14:06:00
40113	386	468	384	491	438		DOTTO BAKARI KALOVYA	DOTTO BAKARI KALOVYA	2011-10-12	SALUM KASSIM NYANGA	SALUM KASSIM NYANGA	79	1408	13:30:00	001403
40114	257	221	270	279	237		DOTTO BAKARI KALOVYA	DOTTO BAKARI KALOVYA	2011-10-20	SALUM KASSIM NYANGA	SALUM KASSIM NYANGA	312		09:45:00	001399
40115	446	115		323	463		DOTTO BAKARI KALOVYA	DOTTO BAKARI KALOVYA	2011-10-13	JACOB LUSEKELO	JACOB LUSEKELO	224	1408	11:33:00	001399
40116	429		456	453	436		DOTTO BAKARI KALOVYA	DOTTO BAKARI KALOVYA	2011-10-27	SALUM KASSIM NYANGA	SALUM KASSIM NYANGA	378		11:40:00	001399
40117		330	331	313	264		DOTTO BAKARI KALOVYA	DOTTO BAKARI KALOVYA	2011-10-25	SALUM KASSIM NYANGA	SALUM KASSIM NYANGA	345		13:09:00	001392
40118	592	550	616	575	493		DOTTO BAKARI KALOVYA	DOTTO BAKARI KALOVYA	2011-10-12	JACOB LUSEKELO	JACOB LUSEKELO	85	1403	11:44:00	001403
40119	216	170	144	221	163		DOTTO BAKARI KALOVYA	DOTTO BAKARI KALOVYA	2011-09-29	SALUM KASSIM NYANGA	SALUM KASSIM NYANGA	60		10:10:00	001399
40120	565	408	233	438	405		DOTTO BAKARI KALOVYA	DOTTO BAKARI KALOVYA	2011-10-19	SALUM KASSIM NYANGA	SALUM KASSIM NYANGA	279		11:00:00	001392
40121	425	398	377	373	258		DOTTO BAKARI KALOVYA	DOTTO BAKARI KALOVYA	2011-10-12	SALUM KASSIM NYANGA	SALUM KASSIM NYANGA	203	1408	11:24:00	001392
40122	316	365	313	315	252		DOTTO BAKARI KALOVYA	DOTTO BAKARI KALOVYA	2011-09-27	SALUM KASSIM NYANGA	SALUM KASSIM NYANGA	18	1392	10:00:00	001392
40123		434	462	457	297		DOTTO BAKARI KALOVYA	DOTTO BAKARI KALOVYA	2011-10-21	SALUM KASSIM NYANGA	SALUM KASSIM NYANGA	336		14:00:00	001399
40124	381	483	382	411	335		DOTTO BAKARI KALOVYA	DOTTO BAKARI KALOVYA	2011-09-26	SALUM KASSIM NYANGA	SALUM KASSIM NYANGA	21	1399	14:23:00	001399
40125	225	257		204	159		DOTTO BAKARI KALOVYA	DOTTO BAKARI KALOVYA	2011-10-11	SALUM KASSIM NYANGA	SALUM KASSIM NYANGA	195	1403	10:04:00	001392
40126	368	384	346	396	371		DOTTO BAKARI KALOVYA	DOTTO BAKARI KALOVYA	2011-10-20	SALUM KASSIM NYANGA	SALUM KASSIM NYANGA	282	1408	01:05:00	001392
40127	119	134	145	160	128		DOTTO BAKARI KALOVYA	DOTTO BAKARI KALOVYA	2011-10-24	SALUM KASSIM NYANGA	SALUM KASSIM NYANGA	213		09:27:00	001403
40128	968	890	914	825	714		DOTTO BAKARI KALOVYA	DOTTO BAKARI KALOVYA	2011-10-24	SALUM KASSIM NYANGA	SALUM KASSIM NYANGA	344		09:38:00	001408
40129	216	229	335	321	228		DOTTO BAKARI KALOVYA	DOTTO BAKARI KALOVYA	2011-09-27	SALUM KASSIM NYANGA	SALUM KASSIM NYANGA	26	1392	00:00:00	001408
40130	208	196	214	257	122		DOTTO BAKARI KALOVYA	DOTTO BAKARI KALOVYA	2011-10-27	SALUM KASSIM NYANGA	SALUM KASSIM NYANGA	377		09:30:00	001408
40131	264	242	226	234	187		DOTTO BAKARI KALOVYA	DOTTO BAKARI KALOVYA	2010-09-29	SALUM KASSIM NYANGA	SALUM KASSIM NYANGA	58	1399	10:42:00	001408
40132	350	504	500	472	394		DOTTO BAKARI KALOVYA	DOTTO BAKARI KALOVYA	2011-10-10	SALUM KASSIM NYANGA	SALUM KASSIM NYANGA	179	1392	12:13:00	001392
40133	354	232	289	383	198		DOTTO BAKARI KALOVYA	DOTTO BAKARI KALOVYA	2011-10-10	SALUM KASSIM NYANGA	SALUM KASSIM NYANGA	190	1403	12:17:00	001408
40134	215		235	268	119		DOTTO BAKARI KALOVYA	DOTTO BAKARI KALOVYA	2011-10-17	SALUM KASSIM NYANGA	SALUM KASSIM NYANGA	134		08:50:00	001403
40136	322	338	472	329	327		DOTTO BAKARI KALOVYA	DOTTO BAKARI KALOVYA	2011-10-21	SALUM KASSIM NYANGA	SALUM KASSIM NYANGA	320		11:15:00	001392
40137	619	678	647	521	648		DOTTO BAKARI KALOVYA	DOTTO BAKARI KALOVYA	2011-10-04	SALUM KASSIM NYANGA	SALUM KASSIM NYANGA	118	1392	09:48:00	001399
40138	370		438	420	406		DOTTO BAKARI KALOVYA	DOTTO BAKARI KALOVYA	2011-10-05	SALUM KASSIM NYANGA	SALUM KASSIM NYANGA	140	1399	14:50:00	001408
40139	171		225	182	179		DOTTO BAKARI KALOVYA	DOTTO BAKARI KALOVYA	2011-10-10	SALUM KASSIM NYANGA	SALUM KASSIM NYANGA	61	1408	10:29:00	001403
40140	325	306	320	364	334		DOTTO BAKARI KALOVYA	DOTTO BAKARI KALOVYA	2011-10-19	SALUM KASSIM NYANGA	SALUM KASSIM NYANGA	298		11:25:00	001408
40141	162	210	199	174	170		DOTTO BAKARI KALOVYA	DOTTO BAKARI KALOVYA	2011-10-06	SALUM KASSIM NYANGA	SALUM KASSIM NYANGA	149		11:10:00	001408
40142	308	28	255	317	363		DOTTO BAKARI KALOVYA	DOTTO BAKARI KALOVYA	2011-10-05	SALUM KASSIM NYANGA	SALUM KASSIM NYANGA	132	1399	10:04:00	001392
40143	264	276	240	213	273		DOTTO BAKARI KALOVYA	DOTTO BAKARI KALOVYA	2011-10-05	SALUM KASSIM NYANGA	SALUM KASSIM NYANGA	127	1403	09:46:00	001408
40144	847	926	891	749	871		DOTTO BAKARI KALOVYA	DOTTO BAKARI KALOVYA	2011-10-25	SALUM KASSIM NYANGA	SALUM KASSIM NYANGA	224		10:21:00	001403
40145	97	103	87	138	89		DOTTO BAKARI KALOVYA	DOTTO BAKARI KALOVYA	2011-10-27	SALUM KASSIM NYANGA	SALUM KASSIM NYANGA	382		09:49:00	001408
40146	396	394	354	360	360		DOTTO BAKARI KALOVYA	DOTTO BAKARI KALOVYA	2011-10-26	SALUM KASSIM NYANGA	SALUM KASSIM NYANGA	373		12:10:00	001408
40147	446	331	458	409	337				2011-10-29	SALUM KASSIM NYANGA	SALUM KASSIM NYANGA	390		12:25:00	001392
40148	640	787	629	632	710		DOTTO BAKARI KALOVYA	DOTTO BAKARI KALOVYA	2011-10-20	SALUM KASSIM NYANGA	SALUM KASSIM NYANGA	310	1399	12:27:00	001408
40149	119	59	147	109	115		DOTTO BAKARI KALOVYA	DOTTO BAKARI KALOVYA	2011-10-04	SALUM KASSIM NYANGA	SALUM KASSIM NYANGA	124	1408	10:45:00	001399
40150	399	319	357	386	309		DOTTO BAKARI KALOVYA	DOTTO BAKARI KALOVYA	2011-10-10	SALUM KASSIM NYANGA	SALUM KASSIM NYANGA	189	1403	15:02:00	001408
40151	690	703	701	640	698		DOTTO BAKARI KALOVYA	DOTTO BAKARI KALOVYA	2011-10-14	JACOB LUSEKELO	JACOB LUSEKELO	107	1399	10:01:00	001403
40152	509	297	402	572	536		DOTTO BAKARI KALOVYA	DOTTO BAKARI KALOVYA	2011-10-19	SALUM KASSIM NYANGA	SALUM KASSIM NYANGA	283		10:45:00	001392
40153	540	413	613	477	520		DOTTO BAKARI KALOVYA	DOTTO BAKARI KALOVYA	2011-09-27	SALUM KASSIM NYANGA	SALUM KASSIM NYANGA	21	1392	12:46:00	001392
40154	303		323	299	217		DOTTO BAKARI KALOVYA	DOTTO BAKARI KALOVYA	2011-10-20	SALUM KASSIM NYANGA	SALUM KASSIM NYANGA	179	1408	12:38:00	001403
40155	97	102	108	94	99		DOTTO BAKARI KALOVYA	DOTTO BAKARI KALOVYA	2011-10-24	SALUM KASSIM NYANGA	SALUM KASSIM NYANGA	347		11:49:00	001399
40156	375	446	414	367	264		DOTTO BAKARI KALOVYA	DOTTO BAKARI KALOVYA	2011-10-04	SALUM KASSIM NYANGA	SALUM KASSIM NYANGA	112	1403	13:56:00	001408
40157	306	354	251	299	215		DOTTO BAKARI KALOVYA	DOTTO BAKARI KALOVYA	2011-09-29	SALUM KASSIM NYANGA	SALUM KASSIM NYANGA	55	1408	09:42:00
40158	308	278	255	325	219		DOTTO BAKARI KALOVYA	DOTTO BAKARI KALOVYA	2011-10-06	SALUM KASSIM NYANGA	SALUM KASSIM NYANGA	28	1408	09:31:00	001403
40159	511	429	558	467	497		DOTTO BAKARI KALOVYA	DOTTO BAKARI KALOVYA	2011-10-24	SALUM KASSIM NYANGA	SALUM KASSIM NYANGA	326		12:36:00	001392
40160	204	78	204	135	186		DOTTO BAKARI KALOVYA	DOTTO BAKARI KALOVYA	2011-09-28	SALUM KASSIM NYANGA	SALUM KASSIM NYANGA	44	1408	12:45:00	001399
40161	233	208	200	203	256		DOTTO BAKARI KALOVYA	DOTTO BAKARI KALOVYA	2011-10-18	SALUM KASSIM NYANGA	SALUM KASSIM NYANGA	283		13:45:00	001399
40162	200	200	187	219	284		DOTTO BAKARI KALOVYA	DOTTO BAKARI KALOVYA	2011-10-07	SALUM KASSIM NYANGA	SALUM KASSIM NYANGA	169	1399	12:58:00	001408
40163	726	1020	889	824	850		DOTTO BAKARI KALOVYA	DOTTO BAKARI KALOVYA	2011-10-24	SALUM KASSIM NYANGA	SALUM KASSIM NYANGA	212		14:00:00	001403
40164	191	128	142	200	163		DOTTO BAKARI KALOVYA	DOTTO BAKARI KALOVYA	2011-10-05	SALUM KASSIM NYANGA	SALUM KASSIM NYANGA	125	1403	10:07:00	001392
40165	608	769	794	626	634		DOTTO BAKARI KALOVYA	DOTTO BAKARI KALOVYA	2011-09-27	SALUM KASSIM NYANGA	SALUM KASSIM NYANGA	28	1399	10:13:00
40166	333	396	390	265	301		DOTTO BAKARI KALOVYA	DOTTO BAKARI KALOVYA	2011-10-20	SALUM KASSIM NYANGA	SALUM KASSIM NYANGA	304		12:15:00	001392
40167	166	281	222	243	213		DOTTO BAKARI KALOVYA	DOTTO BAKARI KALOVYA	2011-10-07	SALUM KASSIM NYANGA	SALUM KASSIM NYANGA	174	1392	10:39:00	001408
40168	492	383	458	417	354		DOTTO BAKARI KALOVYA	DOTTO BAKARI KALOVYA	2011-10-18	SALUM KASSIM NYANGA	SALUM KASSIM NYANGA	270		11:18:00	001392
40169	381	417	343	343	353		DOTTO BAKARI KALOVYA	DOTTO BAKARI KALOVYA	2011-10-05	SALUM KASSIM NYANGA	SALUM KASSIM NYANGA	142		11:30:00	001408
40170	199	233	183	238	190		DOTTO BAKARI KALOVYA	DOTTO BAKARI KALOVYA	2011-10-10	SALUM KASSIM NYANGA	SALUM KASSIM NYANGA	52	1392	09:47:00	001403
40171	480	483	530	438	425		DOTTO BAKARI KALOVYA	DOTTO BAKARI KALOVYA	2011-10-10	SALUM KASSIM NYANGA	SALUM KASSIM NYANGA	176	1392	11:13:00	001392
40172	384	413	513	434	329		DOTTO BAKARI KALOVYA	DOTTO BAKARI KALOVYA	2011-10-05	SALUM KASSIM NYANGA	SALUM KASSIM NYANGA	141		10:25:00	001399
40173	618	589	551	525	499		DOTTO BAKARI KALOVYA	DOTTO BAKARI KALOVYA	2011-10-26	SALUM KASSIM NYANGA	SALUM KASSIM NYANGA	351		08:47:00	001392
40174	326	355	309	289	305		DOTTO BAKARI KALOVYA	DOTTO BAKARI KALOVYA	2011-10-20	SALUM KASSIM NYANGA	SALUM KASSIM NYANGA	178	1403	11:23:00	001403
40176	287	228	266	304	274		DOTTO BAKARI KALOVYA	DOTTO BAKARI KALOVYA	2011-10-31	SALUM KASSIM NYANGA	SALUM KASSIM NYANGA	408		08:26:00	001399
40177	188	136	205	243	228		DOTTO BAKARI KALOVYA	DOTTO BAKARI KALOVYA	2011-10-13	JACOB LUSEKELO	JACOB LUSEKELO	219	1408	13:42:00	001392
40178	832	764	743	750	732		DOTTO BAKARI KALOVYA	DOTTO BAKARI KALOVYA	2011-10-14	JACOB LUSEKELO	JACOB LUSEKELO	238	1399	12:18:00	001392
40179	259	250	328	343	318		DOTTO BAKARI KALOVYA	DOTTO BAKARI KALOVYA	2011-10-28	SALUM KASSIM NYANGA	SALUM KASSIM NYANGA	392		10:32:00	001399
40190	358	429	459	246	370				2011-10-21	SALUM KASSIM NYANGA	SALUM KASSIM NYANGA	341		10:18:00	001408
40191	292	378	349	293	354		DOTTO BAKARI KALOVYA	DOTTO BAKARI KALOVYA	2011-10-17	SALUM KASSIM NYANGA	SALUM KASSIM NYANGA	273		11:20:00	001408
40192	220	243	288	260	215		DOTTO BAKARI KALOVYA	DOTTO BAKARI KALOVYA	2011-10-06	SALUM KASSIM NYANGA	SALUM KASSIM NYANGA	21	1392	09:12:00	001403
40193	484	415	500	539	436		DOTTO BAKARI KALOVYA	DOTTO BAKARI KALOVYA	2011-09-30	SALUM KASSIM NYANGA	SALUM KASSIM NYANGA	76	1399	12:10:00	001408
40194	50		45	31	36		DOTTO BAKARI KALOVYA	DOTTO BAKARI KALOVYA	2011-10-21	SALUM KASSIM NYANGA	SALUM KASSIM NYANGA	201		10:43:00	001403
40195	559	450	471	415	432		DOTTO BAKARI KALOVYA	DOTTO BAKARI KALOVYA	2011-10-12	JACOB LUSEKELO	JACOB LUSEKELO	89		10:03:00	001403
40196	67		197	78	32		DOTTO BAKARI KALOVYA	DOTTO BAKARI KALOVYA	2011-10-27	SALUM KASSIM NYANGA	SALUM KASSIM NYANGA	381		13:47:00	001408
40197	46	143	51	29	34		DOTTO BAKARI KALOVYA	DOTTO BAKARI KALOVYA	2011-10-19	SALUM KASSIM NYANGA	SALUM KASSIM NYANGA	302	1392	13:45:00	001399
40198	32		76	7	11		DOTTO BAKARI KALOVYA	DOTTO BAKARI KALOVYA	2011-10-11	SALUM KASSIM NYANGA	SALUM KASSIM NYANGA	193	1408	14:55:00	001392
40199	446	465	477	524	467		DOTTO BAKARI KALOVYA	DOTTO BAKARI KALOVYA	2011-10-05	SALUM KASSIM NYANGA	SALUM KASSIM NYANGA	139	1399	11:42:00	001392
40200	186	154	218	182	156		DOTTO BAKARI KALOVYA	DOTTO BAKARI KALOVYA	2011-10-14	JACOB LUSEKELO	JACOB LUSEKELO	250	1399	10:57:00	001408
40201	747	617	637	773	507
40202	1599	1600	1518	1649	1141		DOTTO BAKARI KALOVYA	DOTTO BAKARI KALOVYA	2011-10-13	JACOB LUSEKELO	JACOB LUSEKELO	218	1408	12:19:00	001392
40203	492		328	369	273		DOTTO BAKARI KALOVYA	DOTTO BAKARI KALOVYA	2011-10-28	SALUM KASSIM NYANGA	SALUM KASSIM NYANGA	396		10:24:00	001408
40204	294	437	452	326	329		DOTTO BAKARI KALOVYA	DOTTO BAKARI KALOVYA	2011-10-19	SALUM KASSIM NYANGA	SALUM KASSIM NYANGA	288	1399	11:35:00
40205	499	533	462	453	469		DOTTO BAKARI KALOVYA	DOTTO BAKARI KALOVYA	2011-09-30	SALUM KASSIM NYANGA	SALUM KASSIM NYANGA	87	1399	13:32:00	001408
40286	398	411	413	384	386		DOTTO BAKARI KALOVYA	DOTTO BAKARI KALOVYA	2011-10-19	SALUM KASSIM NYANGA	SALUM KASSIM NYANGA	161	1403	10:02:00
40287	806	783	600	675	675		DOTTO BAKARI KALOVYA	DOTTO BAKARI KALOVYA	2011-10-14	JACOB LUSEKELO	JACOB LUSEKELO	109	1408	13:50:00	001403
40288	439	417	460	514	433		DOTTO BAKARI KALOVYA	DOTTO BAKARI KALOVYA	2011-10-04	SALUM KASSIM NYANGA	SALUM KASSIM NYANGA	122	1408	11:02:00	001399
50001	557	618	700	536	713		DOTTO BAKARI KALOVYA	DOTTO BAKARI KALOVYA	2011-09-29	SALUM KASSIM NYANGA	SALUM KASSIM NYANGA	65		13:53:00	001408
50002	540	489	451	515	547		DOTTO BAKARI KALOVYA	DOTTO BAKARI KALOVYA	2011-10-17	SALUM KASSIM NYANGA	SALUM KASSIM NYANGA	135		12:30:00	001403
50003	418	368	460	504	483		DOTTO BAKARI KALOVYA	DOTTO BAKARI KALOVYA	2011-10-14	JACOB LUSEKELO	JACOB LUSEKELO	257	1408	11:51:00	001399
50004	538	475	594	538	586		DOTTO BAKARI KALOVYA	DOTTO BAKARI KALOVYA	2011-09-29	SALUM KASSIM NYANGA	SALUM KASSIM NYANGA	68	1403	10:10:00	001399
50005	497	395	443		525		DOTTO BAKARI KALOVYA	DOTTO BAKARI KALOVYA	2011-10-07	SALUM KASSIM NYANGA	SALUM KASSIM NYANGA	40	1392	11:46:00	001403
50006	7		9	23	3		DOTTO BAKARI KALOVYA	DOTTO BAKARI KALOVYA	2011-10-27	SALUM KASSIM NYANGA	SALUM KASSIM NYANGA	380		12:34:00	001408
50007	430	463	434	394	507		DOTTO BAKARI KALOVYA	DOTTO BAKARI KALOVYA	2011-10-07	SALUM KASSIM NYANGA	SALUM KASSIM NYANGA	166	1408	13:53:00
50008	647	413	579	535	698		DOTTO BAKARI KALOVYA	DOTTO BAKARI KALOVYA	2011-10-18	SALUM KASSIM NYANGA	SALUM KASSIM NYANGA	282		13:15:00	001408
50009	66	49	87	71	85		DOTTO BAKARI KALOVYA	DOTTO BAKARI KALOVYA	2011-10-28	SALUM KASSIM NYANGA	SALUM KASSIM NYANGA	259		11:55:00	001403
50010	388	413	354	428	446		DOTTO BAKARI KALOVYA	DOTTO BAKARI KALOVYA	2011-10-21	SALUM KASSIM NYANGA	SALUM KASSIM NYANGA	330		09:00:00	001408
50011	645	768		653	722		DOTTO BAKARI KALOVYA	DOTTO BAKARI KALOVYA	2011-10-12	SALUM KASSIM NYANGA	SALUM KASSIM NYANGA	215		10:21:00	001399
50012	214	178	261	225	262		DOTTO BAKARI KALOVYA	DOTTO BAKARI KALOVYA	2011-10-19	SALUM KASSIM NYANGA	SALUM KASSIM NYANGA	300	1403	11:32:00	001399
50013	388	352	481	386	406		DOTTO BAKARI KALOVYA	DOTTO BAKARI KALOVYA						11:25:00
50014	76	125	115	115	149		DOTTO BAKARI KALOVYA	DOTTO BAKARI KALOVYA	2011-10-10	SALUM KASSIM NYANGA	SALUM KASSIM NYANGA	182	1403	10:15:00	001392
50015	336	428	370	418	521		DOTTO BAKARI KALOVYA	DOTTO BAKARI KALOVYA	2011-10-17	SALUM KASSIM NYANGA	SALUM KASSIM NYANGA	260		10:25:00	001399
50016	351	339		363	489		DOTTO BAKARI KALOVYA	DOTTO BAKARI KALOVYA	2011-09-30	SALUM KASSIM NYANGA	SALUM KASSIM NYANGA	82	1403	09:30:00	001408
50017	193	280	322	265	303		DOTTO BAKARI KALOVYA	DOTTO BAKARI KALOVYA	2011-10-24	SALUM KASSIM NYANGA	SALUM KASSIM NYANGA	215		14:10:00	001403
50018	236	206	237	255	266		DOTTO BAKARI KALOVYA	DOTTO BAKARI KALOVYA	2011-10-07	SALUM KASSIM NYANGA	SALUM KASSIM NYANGA	41	1392	12:28:00	001403
50019	235	226	228	245	236		DOTTO BAKARI KALOVYA	DOTTO BAKARI KALOVYA	2011-09-29	SALUM KASSIM NYANGA	SALUM KASSIM NYANGA	58	1399	09:40:00	001392
50020	463	448	382	495	576		DOTTO BAKARI KALOVYA	DOTTO BAKARI KALOVYA	2011-10-24	SALUM KASSIM NYANGA	SALUM KASSIM NYANGA	346		13:11:00	001399
50021	276	349	276	281	335		DOTTO BAKARI KALOVYA	DOTTO BAKARI KALOVYA	2011-10-17	SALUM KASSIM NYANGA	SALUM KASSIM NYANGA	262	1399	10:30:00	001399
50022		689	603	746	696		DOTTO BAKARI KALOVYA	DOTTO BAKARI KALOVYA	2011-10-19	SALUM KASSIM NYANGA	SALUM KASSIM NYANGA	278	1392	09:44:00
50023	486	467	494	519	618		DOTTO BAKARI KALOVYA	DOTTO BAKARI KALOVYA	2011-10-05	SALUM KASSIM NYANGA	SALUM KASSIM NYANGA	132	1399	13:08:00	001408
50024	711			754	876		DOTTO BAKARI KALOVYA	DOTTO BAKARI KALOVYA	2011-10-25	SALUM KASSIM NYANGA	SALUM KASSIM NYANGA	361		12:56:00	001408
50025	443	473	400	411			DOTTO BAKARI KALOVYA	DOTTO BAKARI KALOVYA	2011-10-07	SALUM KASSIM NYANGA	SALUM KASSIM NYANGA	177	13	12:45:00	001399
50026	162		211	212	194									08:51:00
50027	307	261	280	229	261		DOTTO BAKARI KALOVYA	DOTTO BAKARI KALOVYA	2011-10-31	SALUM KASSIM NYANGA	SALUM KASSIM NYANGA	276		11:18:00	001403
50028	272	230	194	272	288		DOTTO BAKARI KALOVYA	DOTTO BAKARI KALOVYA	2011-10-17	SALUM KASSIM NYANGA	SALUM KASSIM NYANGA	250	1403	10:59:00	001392
50029	365	351	348	402	343		DOTTO BAKARI KALOVYA	DOTTO BAKARI KALOVYA						10:31:00
50030	339	156	390	405	374		DOTTO BAKARI KALOVYA	DOTTO BAKARI KALOVYA	2011-10-21	SALUM KASSIM NYANGA	SALUM KASSIM NYANGA	335		12:23:00	001399
50031	960		856	937			DOTTO BAKARI KALOVYA	DOTTO BAKARI KALOVYA						09:43:00
50032	403	309	401	330			DOTTO BAKARI KALOVYA	DOTTO BAKARI KALOVYA	2011-10-24	SALUM KASSIM NYANGA	SALUM KASSIM NYANGA	327		14:10:00	001392
50033	339	460	452	364	503		DOTTO BAKARI KALOVYA	DOTTO BAKARI KALOVYA	2011-10-28	SALUM KASSIM NYANGA	SALUM KASSIM NYANGA	375		10:42:00	001392
50034	875	934	697	911			DOTTO BAKARI KALOVYA	DOTTO BAKARI KALOVYA	2011-10-10	SALUM KASSIM NYANGA	SALUM KASSIM NYANGA	188	1392	11:14:00	001399
50035	283	324	322	333	287		DOTTO BAKARI KALOVYA	DOTTO BAKARI KALOVYA	2011-10-14	JACOB LUSEKELO	JACOB LUSEKELO	239	1408	10:30:00	001408
50036	534	357	497	447	472		DOTTO BAKARI KALOVYA	DOTTO BAKARI KALOVYA	2011-10-13	JACOB LUSEKELO	JACOB LUSEKELO	228		12:24:00	001399
50037	117	171	102	135	135		DOTTO BAKARI KALOVYA	DOTTO BAKARI KALOVYA	2011-10-06	SALUM KASSIM NYANGA	SALUM KASSIM NYANGA	156	1408	13:01:00	001399
50038	412	434		434	471		DOTTO BAKARI KALOVYA	DOTTO BAKARI KALOVYA	2011-10-19	SALUM KASSIM NYANGA	SALUM KASSIM NYANGA	158		12:46:00	001403
50039	678	793	777	674	638		DOTTO BAKARI KALOVYA	DOTTO BAKARI KALOVYA	2011-10-10	SALUM KASSIM NYANGA	SALUM KASSIM NYANGA	181	1403	11:46:00	001392
50040	523		568	427	535		DOTTO BAKARI KALOVYA	DOTTO BAKARI KALOVYA	2011-10-19	SALUM KASSIM NYANGA	SALUM KASSIM NYANGA	155		08:30:00	001403
50041	812	447	771	880	788		DOTTO BAKARI KALOVYA	DOTTO BAKARI KALOVYA	2011-10-05	SALUM KASSIM NYANGA	SALUM KASSIM NYANGA	5	1403	11:36:00	001403
50042	545	634	578	636	634		DOTTO BAKARI KALOVYA	DOTTO BAKARI KALOVYA	2011-09-28	SALUM KASSIM NYANGA	SALUM KASSIM NYANGA	32	1408	12:40:00	001392
50043	371		433	399	349				2011-10-26	SALUM KASSIM NYANGA	SALUM KASSIM NYANGA	357		10:47:00	001392
50044	537			513	419		DOTTO BAKARI KALOVYA	DOTTO BAKARI KALOVYA	2011-09-28	SALUM KASSIM NYANGA	SALUM KASSIM NYANGA	42	1399	10:12:00
50045	267	334	318	324	268		DOTTO BAKARI KALOVYA	DOTTO BAKARI KALOVYA	2011-10-26	SALUM KASSIM NYANGA	SALUM KASSIM NYANGA	232		08:35:00	001403
50046	90	74	68	97	91		DOTTO BAKARI KALOVYA	DOTTO BAKARI KALOVYA	2011-09-29	SALUM KASSIM NYANGA	SALUM KASSIM NYANGA	70	1399	12:35:00
50047	159		177	205	183		DOTTO BAKARI KALOVYA	DOTTO BAKARI KALOVYA	2011-09-27	SALUM KASSIM NYANGA	SALUM KASSIM NYANGA	23	1408	11:45:00	001408
50048	538	402	540	461	394		DOTTO BAKARI KALOVYA	DOTTO BAKARI KALOVYA	2011-10-20	SALUM KASSIM NYANGA	SALUM KASSIM NYANGA	308	1408	14:05:00	001399
50049	392	467		443	455		DOTTO BAKARI KALOVYA	DOTTO BAKARI KALOVYA	2011-10-10	SALUM KASSIM NYANGA	SALUM KASSIM NYANGA	56		10:56:00	001403
50050	473	399	405	559	450		DOTTO BAKARI KALOVYA	DOTTO BAKARI KALOVYA	2011-10-10	SALUM KASSIM NYANGA	SALUM KASSIM NYANGA	55	1392	09:01:00	001403
50051	211	176		237	210		DOTTO BAKARI KALOVYA	DOTTO BAKARI KALOVYA	2011-10-04	SALUM KASSIM NYANGA	SALUM KASSIM NYANGA	133		12:49:00	001399
50052	267	343	340	312	330		DOTTO BAKARI KALOVYA	DOTTO BAKARI KALOVYA	2011-10-11	SALUM KASSIM NYANGA	SALUM KASSIM NYANGA	196	1403	09:36:00	001408
50053	85	99		120	107		DOTTO BAKARI KALOVYA	DOTTO BAKARI KALOVYA	2011-09-26	SALUM KASSIM NYANGA	SALUM KASSIM NYANGA	10	1392	12:20:00
50054	221	205	194	219	207		DOTTO BAKARI KALOVYA	DOTTO BAKARI KALOVYA	2011-10-20	SALUM KASSIM NYANGA	SALUM KASSIM NYANGA	299		10:30:00	001392
50055	170	279		221	321		DOTTO BAKARI KALOVYA	DOTTO BAKARI KALOVYA	2011-10-30	SALUM KASSIM NYANGA	SALUM KASSIM NYANGA	398		09:37:00	001392
50056	230	261		292	316		DOTTO BAKARI KALOVYA	DOTTO BAKARI KALOVYA	2011-09-29	SALUM KASSIM NYANGA	SALUM KASSIM NYANGA	62		11:40:00	001399
50057	199			251	201		DOTTO BAKARI KALOVYA	DOTTO BAKARI KALOVYA	2011-10-06	SALUM KASSIM NYANGA	SALUM KASSIM NYANGA	154	1392	11:15:00	001399
50058	102	156		123	160		DOTTO BAKARI KALOVYA	DOTTO BAKARI KALOVYA	2011-10-07	SALUM KASSIM NYANGA	SALUM KASSIM NYANGA	42		12:07:00	001403
50059	103	107	118	93	115		DOTTO BAKARI KALOVYA	DOTTO BAKARI KALOVYA	2011-10-25	SALUM KASSIM NYANGA	SALUM KASSIM NYANGA	354		09:20:00	001399
50060	320	318	302	297	353		DOTTO BAKARI KALOVYA	DOTTO BAKARI KALOVYA	2011-09-30	SALUM KASSIM NYANGA	SALUM KASSIM NYANGA	79	1399	10:32:00	001408
50061	401	418		659	633		DOTTO BAKARI KALOVYA	DOTTO BAKARI KALOVYA	2011-10-17	SALUM KASSIM NYANGA	SALUM KASSIM NYANGA	270		08:40:00	001408
50062	580	675	547	607	510		DOTTO BAKARI KALOVYA	DOTTO BAKARI KALOVYA	2011-10-07	SALUM KASSIM NYANGA	SALUM KASSIM NYANGA	170	1392	12:30:00	001399
50063	415		393	436	391		DOTTO BAKARI KALOVYA	DOTTO BAKARI KALOVYA	2011-10-27	SALUM KASSIM NYANGA	SALUM KASSIM NYANGA	370		11:21:00	001392
50064	736	318	748	690	676		DOTTO BAKARI KALOVYA	DOTTO BAKARI KALOVYA	2011-10-25	SALUM KASSIM NYANGA	SALUM KASSIM NYANGA	344		10:55:00	001392
50065	273	267	267	266	239		DOTTO BAKARI KALOVYA	DOTTO BAKARI KALOVYA	2011-10-07	SALUM KASSIM NYANGA	SALUM KASSIM NYANGA	168	1392	09:50:00	001399
50066	516	691	617	626	575		DOTTO BAKARI KALOVYA	DOTTO BAKARI KALOVYA	2011-09-27	SALUM KASSIM NYANGA	SALUM KASSIM NYANGA	25	1392	00:00:00	001408
50067	435	380	437	468	479		DOTTO BAKARI KALOVYA	DOTTO BAKARI KALOVYA	2011-10-26	SALUM KASSIM NYANGA	SALUM KASSIM NYANGA	370		10:50:00	001408
50068	1159	882	1040	978	1284		DOTTO BAKARI KALOVYA	DOTTO BAKARI KALOVYA	2011-10-20	SALUM KASSIM NYANGA	SALUM KASSIM NYANGA	184		10:29:00	001403
50069	813	944	682	808	912		DOTTO BAKARI KALOVYA	DOTTO BAKARI KALOVYA	2011-10-27	SALUM KASSIM NYANGA	SALUM KASSIM NYANGA	360		08:15:00	001392
50070	160	154	182	175	200		DOTTO BAKARI KALOVYA	DOTTO BAKARI KALOVYA	2011-10-10	SALUM KASSIM NYANGA	SALUM KASSIM NYANGA	180	1403	14:15:00	001392
50071	796		1107	900	1025		DOTTO BAKARI KALOVYA	DOTTO BAKARI KALOVYA	2011-10-19	SALUM KASSIM NYANGA	SALUM KASSIM NYANGA	294		10:44:00	001408
50072	142	106	120	156	179		DOTTO BAKARI KALOVYA	DOTTO BAKARI KALOVYA	2011-10-25	SALUM KASSIM NYANGA	SALUM KASSIM NYANGA	356		11:25:00	001408
50073	443	490	422	478	453		DOTTO BAKARI KALOVYA	DOTTO BAKARI KALOVYA	2011-10-20	SALUM KASSIM NYANGA	SALUM KASSIM NYANGA	317		09:15:00	001399
50074	374	374	392	380	482		DOTTO BAKARI KALOVYA	DOTTO BAKARI KALOVYA	2011-10-18	SALUM KASSIM NYANGA	SALUM KASSIM NYANGA	142		13:49:00	001403
50075	544	618		473	442		DOTTO BAKARI KALOVYA	DOTTO BAKARI KALOVYA	2011-10-17	SALUM KASSIM NYANGA	SALUM KASSIM NYANGA	266	1408	11:00:00	001408
50076	814	595	754	779	790		DOTTO BAKARI KALOVYA	DOTTO BAKARI KALOVYA	2001-10-17	SALUM KASSIM NYANGA	SALUM KASSIM NYANGA	261	1399	11:44:00
50077	295	340	297	272	185		DOTTO BAKARI KALOVYA	DOTTO BAKARI KALOVYA	2011-10-06	SALUM KASSIM NYANGA	SALUM KASSIM NYANGA	148	1408	11:36:00	001392
50078	235	144	159	247	221		DOTTO BAKARI KALOVYA	DOTTO BAKARI KALOVYA	2011-10-18	SALUM KASSIM NYANGA	SALUM KASSIM NYANGA	146	1403	09:43:00
50079	64	50	48	85	86		DOTTO BAKARI KALOVYA	DOTTO BAKARI KALOVYA	2011-10-17	JACOB LUSEKELO	JACOB LUSEKELO	261		12:38:00	001399
50080	218	200	194	266	322		DOTTO BAKARI KALOVYA	DOTTO BAKARI KALOVYA	2011-10-20	SALUM KASSIM NYANGA	SALUM KASSIM NYANGA	174	1403	12:16:00	001403
50081	420	467	433	480	597		DOTTO BAKARI KALOVYA	DOTTO BAKARI KALOVYA	2011-09-29	SALUM KASSIM NYANGA	SALUM KASSIM NYANGA	52	1403	10:14:00	001408
50082	329	259	313	344	341		DOTTO BAKARI KALOVYA	DOTTO BAKARI KALOVYA	2011-10-07	SALUM KASSIM NYANGA	SALUM KASSIM NYANGA	37	1392	11:25:00	001403
50083	464	551	515	437	545		DOTTO BAKARI KALOVYA	DOTTO BAKARI KALOVYA	2011-10-12	SALUM KASSIM NYANGA	SALUM KASSIM NYANGA	79	1403	10:17:00
50084	464	358	515	469	533		DOTTO BAKARI KALOVYA	DOTTO BAKARI KALOVYA	2011-10-14	JACOB LUSEKELO	JACOB LUSEKELO	243	1399	11:20:00	001392
50085	112	71	122	108	120		DOTTO BAKARI KALOVYA	DOTTO BAKARI KALOVYA	2011-10-04	SALUM KASSIM NYANGA	SALUM KASSIM NYANGA	126	1392	10:40:00	001399
50086	327	317	343	270	422		DOTTO BAKARI KALOVYA	DOTTO BAKARI KALOVYA	2011-09-29	SALUM KASSIM NYANGA	SALUM KASSIM NYANGA	48	1399	11:06:00	001408
50088	778	735	831	722			DOTTO BAKARI KALOVYA	DOTTO BAKARI KALOVYA	2011-10-05	SALUM KASSIM NYANGA	SALUM KASSIM NYANGA	124	1392	09:52:00	001392
50089	245	259	281	280	344		DOTTO BAKARI KALOVYA	DOTTO BAKARI KALOVYA	2011-10-31	SALUM KASSIM NYANGA	SALUM KASSIM NYANGA	402		12:15:00	001392
50090	316	255	356	219	347		DOTTO BAKARI KALOVYA	DOTTO BAKARI KALOVYA	2011-10-11	SALUM KASSIM NYANGA	SALUM KASSIM NYANGA	205	1403	10:10:00	001408
50091	490	529	521	577	592		DOTTO BAKARI KALOVYA	DOTTO BAKARI KALOVYA	2011-10-10	SALUM KASSIM NYANGA	SALUM KASSIM NYANGA	191		12:45:00	001408
50092	270	252	190	243	273		DOTTO BAKARI KALOVYA	DOTTO BAKARI KALOVYA	2011-10-25	SALUM KASSIM NYANGA	SALUM KASSIM NYANGA	227		11:26:00	001403
50093	616	582	603	477	689		DOTTO BAKARI KALOVYA	DOTTO BAKARI KALOVYA	2011-10-27	SALUM KASSIM NYANGA	SALUM KASSIM NYANGA	362		12:30:00	001392
50094	721	566	714	663	594		DOTTO BAKARI KALOVYA	DOTTO BAKARI KALOVYA	2011-10-03	SALUM KASSIM NYANGA	SALUM KASSIM NYANGA	96	1403	10:15:00	001408
50095	741	542	529	610	766		DOTTO BAKARI KALOVYA	DOTTO BAKARI KALOVYA	2011-10-17	SALUM KASSIM NYANGA	SALUM KASSIM NYANGA	276	1408	12:51:00
50096	144	118	113	133	176		DOTTO BAKARI KALOVYA	DOTTO BAKARI KALOVYA	2011-09-28	SALUM KASSIM NYANGA	SALUM KASSIM NYANGA	37	1408	13:10:00	001408
50097	291		261	213	255		DOTTO BAKARI KALOVYA	DOTTO BAKARI KALOVYA	2011-10-19	SALUM KASSIM NYANGA	SALUM KASSIM NYANGA	291		10:53:00	001399
50098	230	140	202	226	172								1392
50099	176	151	149	147	105		DOTTO BAKARI KALOVYA	DOTTO BAKARI KALOVYA	2011-10-05	SALUM KASSIM NYANGA	SALUM KASSIM NYANGA	8	1399	10:43:00	001403
50100	274	262	248	255	222		DOTTO BAKARI KALOVYA	DOTTO BAKARI KALOVYA	2011-10-03	SALUM KASSIM NYANGA	SALUM KASSIM NYANGA	94	1392	10:58:00	001408
50101	337	316	327	350	303		DOTTO BAKARI KALOVYA	DOTTO BAKARI KALOVYA	2011-10-21	SALUM KASSIM NYANGA	SALUM KASSIM NYANGA	198		12:10:00	001403
50102	528	414	472	536	475		DOTTO BAKARI KALOVYA	DOTTO BAKARI KALOVYA	2011-10-25	SALUM KASSIM NYANGA	SALUM KASSIM NYANGA	358		09:06:00	001399
50103	502	455	433	447	400		DOTTO BAKARI KALOVYA	DOTTO BAKARI KALOVYA	2011-10-13	JACOB LUSEKELO	JACOB LUSEKELO	220	1408	09:28:00	001392
50104	525		547	471	514		DOTTO BAKARI KALOVYA	DOTTO BAKARI KALOVYA	2011-09-29	SALUM KASSIM NYANGA	SALUM KASSIM NYANGA	64		13:02:00	001399
50105	230	167	201	167	159		DOTTO BAKARI KALOVYA	DOTTO BAKARI KALOVYA	2011-10-19	SALUM KASSIM NYANGA	SALUM KASSIM NYANGA	157		10:48:00	001403
50106	467	634	545	498	461		DOTTO BAKARI KALOVYA	DOTTO BAKARI KALOVYA	2011-10-14	JACOB LUSEKELO	JACOB LUSEKELO	253		09:01:00	001408
50107	282	238	245	327	273		DOTTO BAKARI KALOVYA	DOTTO BAKARI KALOVYA	2011-10-26	SALUM KASSIM NYANGA	SALUM KASSIM NYANGA	352		10:56:00	001392
50108	360	272	460	382	311		DOTTO BAKARI KALOVYA	DOTTO BAKARI KALOVYA	2011-10-19	SALUM KASSIM NYANGA	SALUM KASSIM NYANGA	169	1392	10:38:00	001403
50109	418	450		439	336
50110	214	218		228	224		DOTTO BAKARI KALOVYA	DOTTO BAKARI KALOVYA	2011-10-12	SALUM KASSIM NYANGA	SALUM KASSIM NYANGA	76	1403	13:40:00	001403
50111	358	404	410	406	345		DOTTO BAKARI KALOVYA	DOTTO BAKARI KALOVYA	2011-10-28	SALUM KASSIM NYANGA	SALUM KASSIM NYANGA	256		09:32:00	001403
50112	401	433	298	332	483		DOTTO BAKARI KALOVYA	DOTTO BAKARI KALOVYA	2011-10-07	SALUM KASSIM NYANGA	SALUM KASSIM NYANGA	39	1399	12:26:00	001403
50113	267	322	429	327	300		DOTTO BAKARI KALOVYA	DOTTO BAKARI KALOVYA	2011-10-21	SALUM KASSIM NYANGA	SALUM KASSIM NYANGA	334		11:59:00	001399
50114	733	636	571	795	634		DOTTO BAKARI KALOVYA	DOTTO BAKARI KALOVYA	2011-10-07	SALUM KASSIM NYANGA	SALUM KASSIM NYANGA	163	1399	12:23:00	001392
50115	402	449	415	383	364		DOTTO BAKARI KALOVYA	DOTTO BAKARI KALOVYA	2011-10-10	SALUM KASSIM NYANGA	SALUM KASSIM NYANGA	179		11:10:00	001408
50116	60	83		68	73		DOTTO BAKARI KALOVYA	DOTTO BAKARI KALOVYA	2011-10-20	SALUM KASSIM NYANGA	SALUM KASSIM NYANGA	295	1392	13:03:00
50117	188	238	182	240	183		DOTTO BAKARI KALOVYA	DOTTO BAKARI KALOVYA	2011-10-19	SALUM KASSIM NYANGA	SALUM KASSIM NYANGA	293	1399	10:20:00
50118	516	456	550	553	494		DOTTO BAKARI KALOVYA	DOTTO BAKARI KALOVYA	2011-10-14	JACOB LUSEKELO	JACOB LUSEKELO	242	1399	10:38:00	001399
50119	188	201	169	224	189		DOTTO BAKARI KALOVYA	DOTTO BAKARI KALOVYA	2011-10-24	SALUM KASSIM NYANGA	SALUM KASSIM NYANGA	351		12:15:00	001408
50120	598	879	662	815	563		DOTTO BAKARI KALOVYA	DOTTO BAKARI KALOVYA	2011-10-20	SALUM KASSIM NYANGA	SALUM KASSIM NYANGA	314	1403	12:31:00	001408
50121	350	431	402	370	383		DOTTO BAKARI KALOVYA	DOTTO BAKARI KALOVYA	2011-10-17	SALUM KASSIM NYANGA	SALUM KASSIM NYANGA	271		09:18:00	001399
50122	830	810	853	744	969		DOTTO BAKARI KALOVYA	DOTTO BAKARI KALOVYA	2011-10-21	SALUM KASSIM NYANGA	SALUM KASSIM NYANGA	340		12:11:00	001408
50123	1506	1595	1552	1620	1646		DOTTO BAKARI KALOVYA	DOTTO BAKARI KALOVYA	2011-09-30	SALUM KASSIM NYANGA	SALUM KASSIM NYANGA	85	1399	10:38:00	001408
50124	579	541	389	532	507		DOTTO BAKARI KALOVYA	DOTTO BAKARI KALOVYA	2011-09-28	SALUM KASSIM NYANGA	SALUM KASSIM NYANGA	47	1399	13:15:00	001399
50125	476	563	513	524	482		DOTTO BAKARI KALOVYA	DOTTO BAKARI KALOVYA	2011-10-20	SALUM KASSIM NYANGA	SALUM KASSIM NYANGA	291	1392	09:09:00	001392
50126	399	337	436	393	344		DOTTO BAKARI KALOVYA	DOTTO BAKARI KALOVYA	2011-10-20	SALUM KASSIM NYANGA	SALUM KASSIM NYANGA	319		11:58:00	001399
50127	275	204	286	232	233		DOTTO BAKARI KALOVYA	DOTTO BAKARI KALOVYA	2011-10-31	SALUM KASSIM NYANGA	SALUM KASSIM NYANGA	278		09:32:00	001403
50128	20	23	21	97	8		DOTTO BAKARI KALOVYA	DOTTO BAKARI KALOVYA	2011-10-07	SALUM KASSIM NYANGA	SALUM KASSIM NYANGA	169	1408	11:42:00	001399
50129	327	332		415	279		DOTTO BAKARI KALOVYA	DOTTO BAKARI KALOVYA	2011-09-27	SALUM KASSIM NYANGA	SALUM KASSIM NYANGA	15	1408	11:51:00	001392
50130	620	592	616	615			DOTTO BAKARI KALOVYA	DOTTO BAKARI KALOVYA	2011-10-11	SALUM KASSIM NYANGA	SALUM KASSIM NYANGA	199	1408	12:00:00	001399
50131	535	430	524	596	363		DOTTO BAKARI KALOVYA	DOTTO BAKARI KALOVYA	2011-09-29	SALUM KASSIM NYANGA	SALUM KASSIM NYANGA	66	1399	10:31:00	001399
50132	573	556	668	547	407		DOTTO BAKARI KALOVYA	DOTTO BAKARI KALOVYA	2011-10-10	SALUM KASSIM NYANGA	SALUM KASSIM NYANGA	54	1392	12:12:00	001403
50133	347	365	370	437	307		DOTTO BAKARI KALOVYA	DOTTO BAKARI KALOVYA	2011-10-04	SALUM KASSIM NYANGA	SALUM KASSIM NYANGA	117	1392	11:18:00	001408
50134	558	692	635	922	769		DOTTO BAKARI KALOVYA	DOTTO BAKARI KALOVYA	2011-09-29	SALUM KASSIM NYANGA	SALUM KASSIM NYANGA	63	1392	11:49:00
50135	376		408	428	294		DOTTO BAKARI KALOVYA	DOTTO BAKARI KALOVYA	2011-10-28	SALUM KASSIM NYANGA	SALUM KASSIM NYANGA	264		08:45:00	001403
50136	368		467	483	353		DOTTO BAKARI KALOVYA	DOTTO BAKARI KALOVYA	2011-10-19	SALUM KASSIM NYANGA	SALUM KASSIM NYANGA	302	1399	11:50:00
50137	1084	1174	1083	1168			DOTTO BAKARI KALOVYA	DOTTO BAKARI KALOVYA	2011-10-27	SALUM KASSIM NYANGA	SALUM KASSIM NYANGA	383		10:26:00	001399
50138	622	746	741	799			DOTTO BAKARI KALOVYA	DOTTO BAKARI KALOVYA	2011-10-20	SALUM KASSIM NYANGA	SALUM KASSIM NYANGA	308		12:49:00	001392
50139	614	791	702	706			DOTTO BAKARI KALOVYA	DOTTO BAKARI KALOVYA	2011-10-14	JACOB LUSEKELO	JACOB LUSEKELO	247	1399	13:29:00	001399
50140	538	469	568	587	420		DOTTO BAKARI KALOVYA	DOTTO BAKARI KALOVYA	2011-09-29	SALUM KASSIM NYANGA	SALUM KASSIM NYANGA	63	1408	09:48:00	001408
50141	236	227	270	298	219				2011-10-18	SALUM KASSIM NYANGA	SALUM KASSIM NYANGA	279		13:36:00	001408
50142	209	213	193	208	216		DOTTO BAKARI KALOVYA	DOTTO BAKARI KALOVYA	2011-10-07	SALUM KASSIM NYANGA	SALUM KASSIM NYANGA	168	1399	10:05:00	001408
50143	667		591	533	634		DOTTO BAKARI KALOVYA	DOTTO BAKARI KALOVYA	2011-10-20	SALUM KASSIM NYANGA	SALUM KASSIM NYANGA	315		09:28:00	001399
50144	304	265	387	284	292		DOTTO BAKARI KALOVYA	DOTTO BAKARI KALOVYA	2011-10-25	SALUM KASSIM NYANGA	SALUM KASSIM NYANGA	358		09:38:00	001408
50145	223	148	194	267	203		DOTTO BAKARI KALOVYA	DOTTO BAKARI KALOVYA	2011-10-21	SALUM KASSIM NYANGA	SALUM KASSIM NYANGA	311		13:00:00	001392
50146	617	517	499	460	556		DOTTO BAKARI KALOVYA	DOTTO BAKARI KALOVYA	2011-10-28	SALUM KASSIM NYANGA	SALUM KASSIM NYANGA	379		12:29:00	001392
50147	493	466		396	496		DOTTO BAKARI KALOVYA	DOTTO BAKARI KALOVYA	2011-09-30	SALUM KASSIM NYANGA	SALUM KASSIM NYANGA	75	1399	13:25:00	001408
50148	722		673	706	576		DOTTO BAKARI KALOVYA	DOTTO BAKARI KALOVYA	2011-10-31	SALUM KASSIM NYANGA	SALUM KASSIM NYANGA	410		12:09:00	001399
50149	831	905	730	682	661		DOTTO BAKARI KALOVYA	DOTTO BAKARI KALOVYA	2011-10-28	SALUM KASSIM NYANGA	SALUM KASSIM NYANGA	391		09:25:00	001408
50150	367	256	344	330	348		DOTTO BAKARI KALOVYA	DOTTO BAKARI KALOVYA	2011-10-07	SALUM KASSIM NYANGA	SALUM KASSIM NYANGA	172	1392	13:26:00	001408
50151	864		873	768	825		DOTTO BAKARI KALOVYA	DOTTO BAKARI KALOVYA	2011-10-19	SALUM KASSIM NYANGA	SALUM KASSIM NYANGA	290		09:28:00	001399
50152	462	440	396	308	399		DOTTO BAKARI KALOVYA	DOTTO BAKARI KALOVYA	2011-10-28	SALUM KASSIM NYANGA	SALUM KASSIM NYANGA	267		10:19:00	001403
50153	224	59	126	126	120		DOTTO BAKARI KALOVYA	DOTTO BAKARI KALOVYA	2011-10-31	SALUM KASSIM NYANGA	SALUM KASSIM NYANGA	394		12:25:00	001392
50154	758	235	915	995	859		DOTTO BAKARI KALOVYA	DOTTO BAKARI KALOVYA	2011-10-17	SALUM KASSIM NYANGA	SALUM KASSIM NYANGA	272		11:57:00	001399
50155	348	202	406	367	349				2011-10-25	SALUM KASSIM NYANGA	SALUM KASSIM NYANGA	347		11:31:00	001392
50156	223	295		285	226		DOTTO BAKARI KALOVYA	DOTTO BAKARI KALOVYA	2011-10-12	JACOB LUSEKELO	JACOB LUSEKELO	211	1403	09:29:00	001392
50157	984	1004	939	1080			DOTTO BAKARI KALOVYA	DOTTO BAKARI KALOVYA	2011-10-13	JACOB LUSEKELO	JACOB LUSEKELO	228	1403	13:25:00	001408
50158	432	442	586	399	447		DOTTO BAKARI KALOVYA	DOTTO BAKARI KALOVYA	2011-10-31	SALUM KASSIM NYANGA	SALUM KASSIM NYANGA	405		13:38:00	001399
50159	325	465	405	487	333		DOTTO BAKARI KALOVYA	DOTTO BAKARI KALOVYA	2011-10-19	SALUM KASSIM NYANGA	SALUM KASSIM NYANGA	300	1399	13:49:00	001408
50160	607	645	762	594	556		DOTTO BAKARI KALOVYA	DOTTO BAKARI KALOVYA	2011-10-27	SALUM KASSIM NYANGA	SALUM KASSIM NYANGA	363		13:45:00	001392
50161	511	436	534	466	455		DOTTO BAKARI KALOVYA	DOTTO BAKARI KALOVYA	2011-10-04	SALUM KASSIM NYANGA	SALUM KASSIM NYANGA	113	1403	10:45:00	001408
50162	105	124	115	106	105		DOTTO BAKARI KALOVYA	DOTTO BAKARI KALOVYA	2011-10-13	JACOB LUSEKELO	JACOB LUSEKELO	229	1403	14:49:00	001408
50163	130	175	153	128	138		DOTTO BAKARI KALOVYA	DOTTO BAKARI KALOVYA	2011-11-01	SALUM KASSIM NYANGA	SALUM KASSIM NYANGA	416		10:28:00	001399
50164	104	102	103	108	103		DOTTO BAKARI KALOVYA	DOTTO BAKARI KALOVYA	2011-10-03	SALUM KASSIM NYANGA	SALUM KASSIM NYANGA	102	1399	14:46:00	001408
50165	1027	1489	1315	1172			DOTTO BAKARI KALOVYA	DOTTO BAKARI KALOVYA	2011-10-28	SALUM KASSIM NYANGA	SALUM KASSIM NYANGA	261		09:08:00	001403
50166	433	535	627	655	456		DOTTO BAKARI KALOVYA	DOTTO BAKARI KALOVYA	2011-10-05	SALUM KASSIM NYANGA	SALUM KASSIM NYANGA	130	1392	10:26:00	001392
50167	11	10	4	12	8		DOTTO BAKARI KALOVYA	DOTTO BAKARI KALOVYA	2011-10-12	SALUM KASSIM NYANGA	SALUM KASSIM NYANGA	199	1403	13:35:00	001392
50168	267	226	296	279	265		DOTTO BAKARI KALOVYA	DOTTO BAKARI KALOVYA	2011-10-03	SALUM KASSIM NYANGA	SALUM KASSIM NYANGA	109	1408	12:55:00	001408
50169	270	352	332	304	316		DOTTO BAKARI KALOVYA	DOTTO BAKARI KALOVYA	2011-10-21	SALUM KASSIM NYANGA	SALUM KASSIM NYANGA	197		10:24:00	001403
50170	306	183	207	301	234		DOTTO BAKARI KALOVYA	DOTTO BAKARI KALOVYA	2011-10-17	SALUM KASSIM NYANGA	SALUM KASSIM NYANGA	259		10:41:00	001392
50171	197	342	325	265	258		DOTTO BAKARI KALOVYA	DOTTO BAKARI KALOVYA	2011-10-12	JACOB LUSEKELO	JACOB LUSEKELO	220	1408	11:54:00	001408
50172	298	278	329	330	249		DOTTO BAKARI KALOVYA	DOTTO BAKARI KALOVYA	2011-10-11	SALUM KASSIM NYANGA	SALUM KASSIM NYANGA	65		10:54:00	001403
50173	511	588	541	555	579		DOTTO BAKARI KALOVYA	DOTTO BAKARI KALOVYA	2011-10-26	SALUM KASSIM NYANGA	SALUM KASSIM NYANGA	366		09:20:00	001399
50174	510		433	541	475		DOTTO BAKARI KALOVYA	DOTTO BAKARI KALOVYA	2011-10-17	SALUM KASSIM NYANGA	SALUM KASSIM NYANGA	273	1408	13:39:00
50175	603	557	799	699	693		DOTTO BAKARI KALOVYA	DOTTO BAKARI KALOVYA	2011-10-19	SALUM KASSIM NYANGA	SALUM KASSIM NYANGA	284	1403	10:11:00	001392
50176	183		208	215	217		DOTTO BAKARI KALOVYA	DOTTO BAKARI KALOVYA	2011-09-27	SALUM KASSIM NYANGA	SALUM KASSIM NYANGA	33	1392	00:00:00	001399
50190	274	334	190	352	256		DOTTO BAKARI KALOVYA	DOTTO BAKARI KALOVYA	2011-10-20	SALUM KASSIM NYANGA	SALUM KASSIM NYANGA	176	1392	10:30:00	001403
